# Supplementary material for: The proteome of extracellular vesicles of the lung fluke Paragonimus kellicotti produced in vitro and in the lung cyst
Source: Sci Rep. 2023 Aug 22;13:13726. doi: 10.1038/s41598-023-39966-x (PMC10444896; doi:10.1038/s41598-023-39966-x)
Supplement: Supplementary file 2 — Supplementary Information 2. [file 41598_2023_39966_MOESM2_ESM.xlsx]

## Sheet: Supplementary tables legend
	Supplementary Table S1. Excel spreadsheet with the functional annotation, peptides, spectra count and NSAF values of the P. kellicotti extra-vesicles parasite-related-proteins and classification of the matched proteins by BLASTP searches against P. kellicotti and M.ungulatus databases
	Supplementary Table S2. Excel spreadsheet with the functional annotation, peptides, spectra count and NSAF values of the P. kellicotti E/S products parasite-related-proteins and classification of the matched proteins by BLASTP searches against P. kellicotti and M.ungulatus databases.
	Supplementary Table S3. Excel spreadsheet with the functional annotation, peptides, spectra count and NSAF values of the P. kellicotti cyst fluid parasite-related-proteins and classification of the matched proteins by BLASTP searches against P. kellicotti and M.ungulatus databases

## Sheet: S1 - Protein EV Cyst data
	Supplementary Table S1. Excel spreadsheet with the functional annotation, peptides, spectra count and NSAF values of the P. kellicotti extra-vesicles parasite-related-proteins and classification of the matched proteins by BLASTP searches against P. kellicotti and M.ungulatus databases.
														Peptide count																																	Raw spectra count
	Protein Annotation													Unique peptide Count																		Sum across samples								Number of replicates with ≥ 2 peptides			2+ samples, 2+ peptides each				Total Spectra Count
	Accession number	Full gene ID	Annotation	SignalP	Size (kDa)	Second gene ID (GenBank gi #)	Length (aa)	GenBank description (from GenBank fasta)	IPR domains (from interproscan v5.51-85)	GO terms (from interproscan v5.51-85)	KEGG ids (GhostKOALA - https://www.kegg.jp/ghostkoala/ - run on date: 8/10/2022)	Functional classification		EV plasma 1 Rep 1	EV plasma 1 Rep 2	EV plasma 1 Rep 3	EV plasma 2 Rep 1	EV plasma 2 Rep 2	EV plasma 2 Rep 3	Cyst 1	Cyst 2 Rep 1	Cyst 2 Rep 2	Cyst 2 Rep 3	Cyst 1 (#5) redigest - rep 1	Cyst 1 (#5) redigest - rep 2	Cyst Fluid EV - rep 1	Cyst Fluid EV - rep 2	ESP EV - rep 1	ESP EV - rep 2	EV culture 38	EV culture 15	EV plasma 1	EV plasma 2	Cyst 1	Cyst 2	Cyst 1 (#5) redigest	Cyst Fluid EV	ESP EV	EV culture 15	EV plasma	Cyst	ESP EV	EV plasma	Cyst	ESP EV		EV plasma 1 Rep 1	EV plasma 1 Rep 2	EV plasma 1 Rep 3
														Weil_123_4889_2151_01 (F018788)	Weil_123_4889_2152_01 (F018799)	Weil_123_4889_2153_01 (F018804)	Weil_123_4889_2151_02 (F018789)	Weil_123_4889_2152_02 (F018800)	Weil_123_4889_2153_02 (F018805)	Weil_123_4889_2151_05 (F018796)	Weil_123_4889_2151_06 (F018797)	Weil_123_4889_2152_06 (F018802)	Weil_123_4889_2153_06 (F018806)	Weil_123_4889_2151_07 (F018948)	Weil_123_4889_2152_07 (F018949)	Weil_123_4889_2151_08 (F018950)	Weil_123_4889_2152_08 (F018951)	Weil_123_4889_2151_09 (F018952)	Weil_123_4889_2152_09 (F018953)	Weil_123_4889_2151_03 (F018792)	Weil_123_4889_2151_04 (F018795)									0	40	1066	0	8	548		Weil_123_4889_2151_01 (F018788)	Weil_123_4889_2152_01 (F018799)	Weil_123_4889_2153_01 (F018804)
	KAF6780434.1	gi|1892370276|gb|KAF6780434.1|	lysosomal protein NCU-G1-B	Y	60	1892370276	537	hypothetical protein AHF37_00098	IPR029382:Lysosomal transcription factor, NCU-G1;	-	-	pm/protease		0	0	0	0	0	0	0	0	0	0	0	0	0	0	6	6	9	9	0	0	0	0	0	0	9	9	0	0	3	-	-	Y		0	0	0
	KAF6780295.1	gi|1892369964|gb|KAF6780295.1|	tr-A0A095AUU0-A0A095AUU0_SCHHA Translocon-associated protein subunit beta OS=Schistosoma haematobium GN=MS3_06662 PE=3 SV=1	Y	20	1892369964	180	hypothetical protein AHF37_00162	-	-	K13250:147:SSR2: translocon-associated protein subunit beta	pe		0	0	0	0	0	0	0	0	0	0	0	0	0	0	0	0	2	0	0	0	0	0	0	0	2	0	0	0	1	-	-	-		0	0	0
	KAF6780079.1	gi|1892369440|gb|KAF6780079.1|	Osteopetrosis-associated transmembrane protein 1 precursor	Y	44	1892369440	386	hypothetical protein AHF37_00420	IPR019172:Osteopetrosis-associated transmembrane protein 1 precursor;	-	-	uk		0	0	0	0	0	0	0	0	0	0	0	0	0	0	0	0	3	0	0	0	0	0	0	0	3	0	0	0	1	-	-	-		0	0	0
	KAF6779846.1	gi|1892368756|gb|KAF6779846.1|	TRA1: heat shock protein 90kDa beta	Y	369	1892368756	3288	hypothetical protein AHF37_00798	IPR001404:Heat shock protein Hsp90 family;IPR003594:Histidine kinase/HSP90-like ATPase;IPR020568:Ribosomal protein S5 domain 2-type fold;IPR020575:Heat shock protein Hsp90, N-terminal;IPR028974:TSP type-3 repeat;IPR036890:Histidine kinase/HSP90-like ATPase superfamily;IPR037196:HSP90, C-terminal domain;	molecular_function:GO:0005509:calcium ion binding;molecular_function:GO:0005524:ATP binding|biological_process:GO:0006457:protein folding|molecular_function:GO:0016887:ATP hydrolysis activity|molecular_function:GO:0051082:unfolded protein binding;	K09487:654:HSP90B, TRA1: heat shock protein 90kDa beta	uc		0	0	0	0	0	0	0	1	0	0	0	0	0	0	1	2	2	2	0	0	0	1	0	0	5	2	0	0	2	-	-	Y		0	0	0
	KAF6779727.1	gi|1892368347|gb|KAF6779727.1|	Cation-transporting ATPase	Y	70	1892368347	625	hypothetical protein AHF37_00944	IPR001757:P-type ATPase;IPR023214:HAD superfamily;IPR023298:P-type ATPase, transmembrane domain superfamily;IPR036412:HAD-like superfamily;	molecular_function:GO:0005524:ATP binding|cellular_component:GO:0016021:integral component of membrane|molecular_function:GO:0016887:ATP hydrolysis activity;	-	tr		0	0	0	0	0	0	0	0	0	0	0	0	0	0	2	2	1	2	0	0	0	0	0	0	3	2	0	0	2	-	-	Y		0	0	0
	KAF6779648.1	gi|1892368114|gb|KAF6779648.1|	25753	Y	32	1892368114	288	hypothetical protein AHF37_00844	-	-	-	uc		0	0	0	0	0	0	0	0	0	0	0	0	0	0	0	0	0	2	0	0	0	0	0	0	0	2	0	0	0	-	-	-		0	0	0
	KAF6779534.1	gi|1892367747|gb|KAF6779534.1|	signal peptide peptidase-like 2B (Clonorchis sinensis)	Y	63	1892367747	571	hypothetical protein AHF37_01228	IPR006639:Presenilin/signal peptide peptidase;IPR007369:Peptidase A22B, signal peptide peptidase;	molecular_function:GO:0004190:aspartic-type endopeptidase activity|cellular_component:GO:0016021:integral component of membrane;	K09597:136:SPPL2B: signal peptide peptidase-like 2B [EC:3.4.23.-]	pe		0	0	0	0	0	0	0	0	0	0	0	0	0	0	0	0	2	1	0	0	0	0	0	0	2	1	0	0	1	-	-	-		0	0	0
	KAF6779146.1	gi|1892366392|gb|KAF6779146.1|	Unknown product	Y	29	1892366392	282	hypothetical protein AHF37_01574	-	-	-	uk		0	0	0	0	0	0	0	0	0	0	0	0	0	0	2	0	0	0	0	0	0	0	0	0	2	0	0	0	1	-	-	-		0	0	0
	KAF6778942.1	gi|1892365627|gb|KAF6778942.1|	Activator of 90 kDa heat shock protein ATPase	Y	35	1892365627	306	hypothetical protein AHF37_01407	IPR013538:Activator of Hsp90 ATPase homologue 1-like;IPR015310:Activator of Hsp90 ATPase, N-terminal;IPR023393:START-like domain superfamily;IPR036338:Activator of Hsp90 ATPase, Aha1;IPR039981:Activator of 90kDa heat shock protein ATPase-like;	molecular_function:GO:0001671:ATPase activator activity|molecular_function:GO:0051087:chaperone binding;molecular_function:GO:0001671:ATPase activator activity|molecular_function:GO:0051879:Hsp90 protein binding;	-	pm		0	0	0	0	0	0	0	0	0	0	0	0	0	0	4	1	3	2	0	0	0	0	0	0	7	2	0	0	2	-	-	Y		0	0	0
	KAF6778842.1	gi|1892365301|gb|KAF6778842.1|	Collagen alpha-2(I) chain	Y	119	1892365301	1227	hypothetical protein AHF37_01503	IPR000885:Fibrillar collagen, C-terminal;IPR008160:Collagen triple helix repeat;	molecular_function:GO:0005201:extracellular matrix structural constituent;	K06236:141:COL1A: collagen type I alpha	extmat		0	0	0	0	0	0	0	0	0	0	0	0	0	0	0	3	1	0	0	0	0	0	0	0	4	0	0	0	1	-	-	-		0	0	0
	KAF6778538.1	gi|1892364237|gb|KAF6778538.1|	Ferritin	Y	19	1892364237	165	hypothetical protein AHF37_02114	IPR001519:Ferritin;IPR008331:Ferritin/DPS protein domain;IPR009040:Ferritin-like diiron domain;IPR009078:Ferritin-like superfamily;IPR012347:Ferritin-like;	biological_process:GO:0006826:iron ion transport|biological_process:GO:0006879:cellular iron ion homeostasis|molecular_function:GO:0008199:ferric iron binding;molecular_function:GO:0008199:ferric iron binding;	K00522:65:FTH1: ferritin heavy chain [EC:1.16.3.2]	storage/		0	0	0	0	0	0	0	0	0	0	0	0	0	0	2	0	0	0	0	0	0	0	0	0	2	0	0	0	1	-	-	-		0	0	0
	KAF6778293.1	gi|1892363408|gb|KAF6778293.1|	Calreticulin	Y	48	1892363408	420	hypothetical protein AHF37_01960	IPR001580:Calreticulin/calnexin;IPR009033:Calreticulin/calnexin, P domain superfamily;IPR009169:Calreticulin;IPR013320:Concanavalin A-like lectin/glucanase domain superfamily;	molecular_function:GO:0005509:calcium ion binding|molecular_function:GO:0005515:protein binding;molecular_function:GO:0005509:calcium ion binding|cellular_component:GO:0005783:endoplasmic reticulum|biological_process:GO:0006457:protein folding|molecular_function:GO:0051082:unfolded protein binding;	K08057:425:CALR: calreticulin	uc		0	0	0	0	0	0	0	0	0	0	0	0	0	0	3	4	1	4	0	0	0	0	0	0	7	4	0	0	2	-	-	Y		0	0	0
	KAF6778283.1	gi|1892363376|gb|KAF6778283.1|	60S ribosomal protein L15 partial	Y	30	1892363376	253	hypothetical protein AHF37_02116, partial	IPR000439:Ribosomal protein L15e;IPR012678:Ribosomal protein L23/L15e core domain superfamily;IPR024794:Ribosomal protein L15e core domain superfamily;	molecular_function:GO:0003735:structural constituent of ribosome|cellular_component:GO:0005840:ribosome;molecular_function:GO:0003735:structural constituent of ribosome|cellular_component:GO:0005840:ribosome|biological_process:GO:0006412:translation;	K02877:327:RP-L15e, RPL15: large subunit ribosomal protein L15e	ps		0	0	0	0	0	0	0	0	0	0	0	0	0	0	0	0	2	2	0	0	0	0	0	0	2	2	0	0	1	-	-	-		0	0	0
	KAF6778055.1	gi|1892362658|gb|KAF6778055.1|	Thioredoxin peroxidase	Y	25	1892362658	221	hypothetical protein AHF37_02540	IPR000866:Alkyl hydroperoxide reductase subunit C/ Thiol specific antioxidant;IPR013766:Thioredoxin domain;IPR019479:Peroxiredoxin, C-terminal;IPR024706:Peroxiredoxin, AhpC-type;IPR036249:Thioredoxin-like superfamily;	molecular_function:GO:0016209:antioxidant activity|molecular_function:GO:0016491:oxidoreductase activity;molecular_function:GO:0051920:peroxiredoxin activity;	K13279:251:PRDX1: peroxiredoxin 1 [EC:1.11.1.24]	detox/ox		0	0	0	0	0	0	0	1	0	0	0	0	2	0	9	9	9	8	0	0	0	1	0	2	9	8	0	1	3	-	-	Y		0	0	0
	KAF6778034.1	gi|1892362588|gb|KAF6778034.1|	protein disulfide-isomerase A6	Y	48	1892362588	432	hypothetical protein AHF37_02580	IPR005788:Disulphide isomerase;IPR013766:Thioredoxin domain;IPR036249:Thioredoxin-like superfamily;IPR044569:Protein disulfide-isomerase A6-like;	molecular_function:GO:0003756:protein disulfide isomerase activity;	K09584:460:PDIA6, TXNDC7: protein disulfide-isomerase A6 [EC:5.3.4.1]	pm		0	0	0	0	0	0	0	0	0	0	0	0	0	0	0	0	2	0	0	0	0	0	0	0	2	0	0	0	1	-	-	-		0	0	0
	KAF6778029.1	gi|1892362570|gb|KAF6778029.1|	Unknown product	Y	20	1892362570	176	hypothetical protein AHF37_02752	-	-	-	uk		0	0	0	0	0	0	0	0	0	0	0	0	0	0	5	5	5	6	0	0	0	0	0	0	5	6	0	0	3	-	-	Y		0	0	0
	KAF6778022.1	gi|1892362542|gb|KAF6778022.1|	Unknown product	Y	11	1892362542	100	hypothetical protein AHF37_02643	IPR008139:Saposin B type domain;IPR011001:Saposin-like;	-	-	uk		0	0	0	0	0	0	0	0	0	0	0	0	0	0	0	0	0	2	0	0	0	0	0	0	0	2	0	0	0	-	-	-		0	0	0
	KAF6778014.1	gi|1892362513|gb|KAF6778014.1|	Collagen alpha-2(V) chain	Y	121	1892362513	1274	hypothetical protein AHF37_02721	IPR000885:Fibrillar collagen, C-terminal;IPR008160:Collagen triple helix repeat;	molecular_function:GO:0005201:extracellular matrix structural constituent;	-	extmat		0	0	0	0	0	0	0	0	0	0	0	0	0	0	3	1	2	0	0	0	0	0	0	0	6	0	0	0	2	-	-	Y		0	0	0
	KAF6777996.1	gi|1892362456|gb|KAF6777996.1|	peptidyl-prolyl cis-trans isomerase B (cyclophilin B)	Y	23	1892362456	205	hypothetical protein AHF37_02698	IPR002130:Cyclophilin-type peptidyl-prolyl cis-trans isomerase domain;IPR024936:Cyclophilin-type peptidyl-prolyl cis-trans isomerase;IPR029000:Cyclophilin-like domain superfamily;	biological_process:GO:0000413:protein peptidyl-prolyl isomerization|molecular_function:GO:0003755:peptidyl-prolyl cis-trans isomerase activity;molecular_function:GO:0003755:peptidyl-prolyl cis-trans isomerase activity;	K03768:261:PPIB, ppiB: peptidyl-prolyl cis-trans isomerase B (cyclophilin B) [EC:5.2.1.8]	uc		0	0	0	0	0	0	0	0	0	0	0	0	0	0	0	1	2	3	0	0	0	0	0	0	3	3	0	0	1	-	-	-		0	0	0
	KAF6777818.1	gi|1892361821|gb|KAF6777818.1|	Kazal-type serine protease inhibitor domain-containing protein 1	Y	22	1892361821	201	hypothetical protein AHF37_02459	IPR000867:Insulin-like growth factor-binding protein, IGFBP;IPR009030:Growth factor receptor cysteine-rich domain superfamily;IPR011390:Insulin-like growth factor binding protein-related protein (IGFBP-rP), MAC25;IPR036058:Kazal domain superfamily;	biological_process:GO:0001558:regulation of cell growth|molecular_function:GO:0005520:insulin-like growth factor binding|cellular_component:GO:0005576:extracellular region;molecular_function:GO:0005515:protein binding;molecular_function:GO:0005520:insulin-like growth factor binding|cellular_component:GO:0005576:extracellular region;	K25568:106:KAZALD1: Kazal-type serine protease inhibitor domain-containing protein 1	s/protinh		0	0	0	0	0	0	0	0	0	0	0	0	0	0	1	0	0	0	0	0	0	0	0	0	1	0	0	0	0	-	-	-		0	0	0
	KAF6777599.1	gi|1892361098|gb|KAF6777599.1|	Carboxypeptidase E	Y	53	1892361098	472	hypothetical protein AHF37_03060	IPR000834:Peptidase M14, carboxypeptidase A;IPR008969:Carboxypeptidase-like, regulatory domain superfamily;IPR015567:Peptidase M14B, caboxypeptidase D;	molecular_function:GO:0004181:metallocarboxypeptidase activity|biological_process:GO:0006508:proteolysis|molecular_function:GO:0008270:zinc ion binding;molecular_function:GO:0004181:metallocarboxypeptidase activity|biological_process:GO:0006518:peptide metabolic process|molecular_function:GO:0008270:zinc ion binding;	K01294:318:CPE: carboxypeptidase E [EC:3.4.17.10]	met/aa		0	0	0	0	0	0	0	0	0	0	0	0	0	0	0	0	0	0	0	0	0	0	0	0	0	0	0	0	0	-	-	-		0	0	0
	KAF6777569.1	gi|1892361011|gb|KAF6777569.1|	Unknown product	Y	99	1892361011	903	hypothetical protein AHF37_03025	IPR025958:SID1 transmembrane family;	cellular_component:GO:0016021:integral component of membrane;	-	uk		0	0	0	0	0	0	0	0	0	0	0	0	0	0	0	0	2	0	0	0	0	0	0	0	2	0	0	0	1	-	-	-		0	0	0
	KAF6777477.1	gi|1892360719|gb|KAF6777477.1|	Cathepsin F	Y	34	1892360719	292	hypothetical protein AHF37_03350	IPR000668:Peptidase C1A, papain C-terminal;IPR013201:Cathepsin propeptide inhibitor domain (I29);IPR038765:Papain-like cysteine peptidase superfamily;	biological_process:GO:0006508:proteolysis|molecular_function:GO:0008234:cysteine-type peptidase activity;	K01373:166:CTSF: cathepsin F [EC:3.4.22.41]	pm/protease		0	0	0	0	0	0	0	0	0	0	0	2	1	0	1	0	0	1	0	0	0	0	2	1	1	1	0	1	0	-	-	-		0	0	0
	KAF6777331.1	gi|1892360232|gb|KAF6777331.1|	Unknown product	Y	9	1892360232	83	hypothetical protein AHF37_03413	IPR021712:Uncharacterised domain UPF0506;	-	-	uk		0	0	0	0	0	0	0	0	0	0	0	0	0	0	2	0	0	0	0	0	0	0	0	0	2	0	0	0	1	-	-	-		0	0	0
	KAF6777190.1	gi|1892359695|gb|KAF6777190.1|	Saposin containing protein	Y	100	1892359695	896	hypothetical protein AHF37_03021	IPR003119:Saposin A-type domain;IPR007856:Saposin-like type B, region 1;IPR008138:Saposin B type, region 2;IPR008139:Saposin B type domain;IPR008373:Saposin;IPR011001:Saposin-like;	cellular_component:GO:0005764:lysosome|biological_process:GO:0006665:sphingolipid metabolic process;biological_process:GO:0006629:lipid metabolic process;	K12382:232:PSAP, SGP1: saposin	met/lipd		0	0	0	0	0	0	0	0	0	0	0	0	0	0	1	2	1	1	0	0	0	0	0	0	4	1	0	0	1	-	-	-		0	0	0
	KAF6777077.1	gi|1892359199|gb|KAF6777077.1|	protein disulfide-isomerase A3-like	Y	57	1892359199	502	hypothetical protein AHF37_02865	IPR005792:Protein disulphide isomerase;IPR013766:Thioredoxin domain;IPR036249:Thioredoxin-like superfamily;	molecular_function:GO:0003756:protein disulfide isomerase activity;	K08056:392:PDIA3, GRP58: protein disulfide-isomerase A3 [EC:5.3.4.1]	pm		0	0	0	0	0	0	0	0	0	0	0	0	0	0	6	6	8	7	0	0	0	0	0	0	11	7	0	0	3	-	-	Y		0	0	0
	KAF6777044.1	gi|1892359077|gb|KAF6777044.1|	Vitelline protein Vit20	Y	30	1892359077	261	hypothetical protein AHF37_03825	IPR012615:Trematode Eggshell Synthesis;	-	-	uc		0	0	0	0	0	0	0	0	0	0	0	0	0	0	0	0	4	0	0	0	0	0	0	0	4	0	0	0	1	-	-	-		0	0	0
	KAF6777005.1	gi|1892358917|gb|KAF6777005.1|	60S ribosomal protein L19 (Clonorchis sinensis) - probable fragment	Y	98	1892358917	884	hypothetical protein AHF37_02956	-	-	-	ps		0	0	0	0	0	0	0	0	0	0	0	0	0	0	3	3	3	4	0	0	0	0	0	0	9	4	0	0	3	-	-	Y		0	0	0
	KAF6776818.1	gi|1892358298|gb|KAF6776818.1|	Cytochrome b561/ferric reductase transmembrane	Y	55	1892358298	492	hypothetical protein AHF37_03444	IPR005018:DOMON domain;IPR006593:Cytochrome b561/ferric reductase transmembrane;	-	-	met/energy		0	0	0	0	0	0	0	0	0	0	0	0	0	0	2	0	0	0	0	0	0	0	0	0	2	0	0	0	1	-	-	-		0	0	0
	KAF6776272.1	gi|1892356409|gb|KAF6776272.1|	Laminin subunit gamma-1	Y	62	1892356409	559	hypothetical protein AHF37_04440	IPR002049:Laminin EGF domain;IPR008211:Laminin, N-terminal;IPR008979:Galactose-binding-like domain superfamily;	-	K05635:575:LAMC1: laminin, gamma 1	uk		0	0	0	0	0	0	0	0	0	0	0	0	0	0	3	0	0	0	0	0	0	0	0	0	3	0	0	0	1	-	-	-		0	0	0
	KAF6775888.1	gi|1892354931|gb|KAF6775888.1|	Transmembrane 9 superfamily member 2	Y	73	1892354931	643	hypothetical protein AHF37_04398	IPR004240:Nonaspanin (TM9SF);	cellular_component:GO:0016021:integral component of membrane;	K17086:678:TM9SF2_4: transmembrane 9 superfamily member 2/4	uc		0	0	0	0	0	0	0	0	0	0	0	0	0	0	2	4	3	5	0	0	0	0	0	0	9	5	0	0	3	-	-	Y		0	0	0
	KAF6775745.1	gi|1892354395|gb|KAF6775745.1|	Niemann-Pick C1 protein	Y	45	1892354395	411	hypothetical protein AHF37_04993	IPR032190:Niemann-Pick C1, N-terminal;	-	K12385:220:NPC1: Niemann-Pick C1 protein	uk		0	0	0	0	0	0	0	0	0	0	0	0	0	0	9	7	14	8	0	0	0	0	0	0	14	8	0	0	3	-	-	Y		0	0	0
	KAF6775710.1	gi|1892354268|gb|KAF6775710.1|	dolichyl-diphosphooligosaccharide--protein glycosyltransferase subunit 1-like isoform X2	Y	66	1892354268	578	hypothetical protein AHF37_04979	IPR007676:Ribophorin I;	biological_process:GO:0006486:protein glycosylation|cellular_component:GO:0016021:integral component of membrane;	K12666:514:OST1, RPN1: oligosaccharyltransferase complex subunit alpha (ribophorin I)	met/carb		0	0	0	0	0	0	0	0	0	0	0	0	0	0	0	3	1	2	0	0	0	0	0	0	4	2	0	0	1	-	-	-		0	0	0
	KAF6775698.1	gi|1892354218|gb|KAF6775698.1|	ATP-binding cassette subfamily D (ALD) member 4	Y	64	1892354218	575	hypothetical protein AHF37_05312	IPR003439:ABC transporter-like;IPR003593:AAA+ ATPase domain;IPR027417:P-loop containing nucleoside triphosphate hydrolase;	molecular_function:GO:0005524:ATP binding;	K05678:100:ABCD4, PXMP1L: ATP-binding cassette, subfamily D (ALD), member 4 [EC:7.6.2.8]	uk		0	0	0	0	0	0	2	2	2	0	0	0	0	0	3	3	3	10	0	0	2	2	0	0	5	10	0	3	3	-	Y	Y		0	0	0
	KAF6775556.1	gi|1892353583|gb|KAF6775556.1|	Lysosomal Pro-X carboxypeptidase	Y	55	1892353583	486	hypothetical protein AHF37_05614	IPR008758:Peptidase S28;IPR029058:Alpha/Beta hydrolase fold;IPR042269:Serine carboxypeptidase S28, SKS domain;	biological_process:GO:0006508:proteolysis|molecular_function:GO:0008236:serine-type peptidase activity;	K01285:432:PRCP: lysosomal Pro-X carboxypeptidase [EC:3.4.16.2]	pm/protease		0	0	0	0	0	0	0	0	1	0	2	0	2	0	0	0	0	0	0	0	0	1	2	2	0	0	0	2	0	-	Y	-		0	0	0
	KAF6775283.1	gi|1892352111|gb|KAF6775283.1|	Ubiquitin carboxyl-terminal hydrolase partial (Fasciolopsis buski) - probable fragment	Y	20	1892352111	179	hypothetical protein AHF37_05102	IPR001578:Peptidase C12, ubiquitin carboxyl-terminal hydrolase;IPR036959:Peptidase C12, ubiquitin carboxyl-terminal hydrolase superfamily;IPR038765:Papain-like cysteine peptidase superfamily;	molecular_function:GO:0004843:cysteine-type deubiquitinase activity|biological_process:GO:0006511:ubiquitin-dependent protein catabolic process;	K05609:165:UCHL3, YUH1: ubiquitin carboxyl-terminal hydrolase L3 [EC:3.4.19.12]	prot		0	0	0	0	0	0	0	0	0	0	0	0	0	0	2	0	1	0	0	0	0	0	0	0	3	0	0	0	1	-	-	-		0	0	0
	KAF6775270.1	gi|1892352050|gb|KAF6775270.1|	Unknown product	Y	13	1892352050	115	hypothetical protein AHF37_05125	-	-	-	uk		0	0	0	0	0	0	0	0	0	0	0	0	0	0	0	2	1	1	0	0	0	0	0	0	3	1	0	0	1	-	-	-		0	0	0
	KAF6775269.1	gi|1892352049|gb|KAF6775269.1|	30132	Y	15	1892352049	132	hypothetical protein AHF37_05124, partial	-	-	-	uc		0	0	0	0	0	0	0	0	0	0	0	0	0	0	1	1	4	1	0	0	0	0	0	0	5	1	0	0	1	-	-	-		0	0	0
	KAF6775089.1	gi|1892351077|gb|KAF6775089.1|	Unknown product	Y	10	1892351077	89	hypothetical protein AHF37_05065	-	-	-	uk		0	0	0	0	0	0	0	0	0	0	0	0	0	0	0	4	0	0	0	0	0	0	0	0	4	0	0	0	1	-	-	-		0	0	0
	KAF6775088.1	gi|1892351076|gb|KAF6775088.1|	Unknown product	Y	11	1892351076	98	hypothetical protein AHF37_05064	-	-	-	uk		0	0	0	0	0	0	0	0	0	0	0	0	0	0	4	1	1	1	0	0	0	0	0	0	6	1	0	0	1	-	-	-		0	0	0
	KAF6775087.1	gi|1892351075|gb|KAF6775087.1|	Beta-centractin	Y	19	1892351075	165	hypothetical protein AHF37_05063	IPR004000:Actin family;IPR043129:ATPase, nucleotide binding domain;	-	K16575:248:ACTR1, ARP1: centractin	cs		0	0	0	0	0	0	0	0	0	0	0	0	0	0	0	0	1	1	0	0	0	0	0	0	1	1	0	0	0	-	-	-		0	0	0
	KAF6775035.1	gi|1892350758|gb|KAF6775035.1|	Unknown product	Y	15	1892350758	134	hypothetical protein AHF37_05668	-	-	-	uk		0	0	0	0	0	0	0	0	0	0	0	0	0	0	0	2	0	0	0	0	0	0	0	0	2	0	0	0	1	-	-	-		0	0	0
	KAF6774888.1	gi|1892350056|gb|KAF6774888.1|	Lysosome-associated membrane glycoprotein	Y	30	1892350056	265	hypothetical protein AHF37_05522	IPR002000:Lysosome-associated membrane glycoprotein;	cellular_component:GO:0016020:membrane;	K06528:66:LAMP1_2, CD107: lysosomal-associated membrane protein 1/2	pm/protease		0	0	0	0	0	0	0	0	0	0	0	0	0	0	2	0	1	1	0	0	0	0	0	0	3	1	0	0	1	-	-	-		0	0	0
	KAF6774746.1	gi|1892349484|gb|KAF6774746.1|	Unknown product	Y	12	1892349484	103	hypothetical protein AHF37_05597	-	-	-	uk		0	0	0	0	0	0	0	0	0	0	0	0	0	0	3	2	1	4	0	0	0	0	0	0	4	4	0	0	2	-	-	Y		0	0	0
	KAF6774466.1	gi|1892348326|gb|KAF6774466.1|	carbonic anhydrase (Clonorchis sinensis) - probable fragment	Y	32	1892348326	288	hypothetical protein AHF37_06167	IPR001148:Alpha carbonic anhydrase domain;IPR018428:Carbonic anhydrase, CA-VI;IPR023561:Carbonic anhydrase, alpha-class;IPR036398:Alpha carbonic anhydrase domain superfamily;	molecular_function:GO:0004089:carbonate dehydratase activity|biological_process:GO:0006730:one-carbon metabolic process|molecular_function:GO:0008270:zinc ion binding;molecular_function:GO:0004089:carbonate dehydratase activity|molecular_function:GO:0008270:zinc ion binding;	K01672:164:CA: carbonic anhydrase [EC:4.2.1.1]	tr		0	0	0	0	0	0	0	0	0	0	0	0	0	0	1	5	3	2	0	0	0	0	0	0	8	2	0	0	2	-	-	Y		0	0	0
	KAF6774419.1	gi|1892348096|gb|KAF6774419.1|	Unknown product	Y	21	1892348096	186	hypothetical protein AHF37_06753	-	-	-	uk		0	0	0	0	0	0	0	0	0	0	0	0	0	0	8	8	8	8	0	0	0	0	0	0	10	8	0	0	3	-	-	Y		0	0	0
	KAF6774400.1	gi|1892348011|gb|KAF6774400.1|	Solute carrier family 35 member F6 (Fasciolopsis buski)	Y	43	1892348011	387	hypothetical protein AHF37_06617	IPR007271:Nucleotide-sugar transporter;	cellular_component:GO:0000139:Golgi membrane|molecular_function:GO:0015165:pyrimidine nucleotide-sugar transmembrane transporter activity|cellular_component:GO:0016021:integral component of membrane|biological_process:GO:0090481:pyrimidine nucleotide-sugar transmembrane transport;	-	tr		0	0	0	0	0	0	0	0	0	0	0	0	0	0	0	0	2	0	0	0	0	0	0	0	2	0	0	0	1	-	-	-		0	0	0
	KAF6774307.1	gi|1892347655|gb|KAF6774307.1|	hypothetical protein T265_00400	Y	71	1892347655	601	hypothetical protein AHF37_05413	-	-	-	uc		0	0	0	0	0	0	0	0	0	0	0	0	0	0	0	2	0	0	0	0	0	0	0	0	2	0	0	0	1	-	-	-		0	0	0
	KAF6774216.1	gi|1892347340|gb|KAF6774216.1|	endoplasmic reticulum resident protein 44 (Clonorchis sinensis) - probable fragment	Y	39	1892347340	336	hypothetical protein AHF37_06376	IPR013766:Thioredoxin domain;IPR036249:Thioredoxin-like superfamily;	-	K17264:216:ERP44, TXNDC4: endoplasmic reticulum resident protein 44	pm		0	0	0	0	0	0	0	0	0	0	0	0	0	0	0	2	0	0	0	0	0	0	0	0	2	0	0	0	1	-	-	-		0	0	0
	KAF6774018.1	gi|1892346621|gb|KAF6774018.1|	Contactin-3 - probable fragment	Y	101	1892346621	903	hypothetical protein AHF37_06368	IPR001304:C-type lectin-like;IPR003598:Immunoglobulin subtype 2;IPR003599:Immunoglobulin subtype;IPR003961:Fibronectin type III;IPR007110:Immunoglobulin-like domain;IPR013098:Immunoglobulin I-set;IPR013783:Immunoglobulin-like fold;IPR016186:C-type lectin-like/link domain superfamily;IPR016187:C-type lectin fold;IPR036116:Fibronectin type III superfamily;IPR036179:Immunoglobulin-like domain superf…	molecular_function:GO:0005515:protein binding;	-	cs		0	0	0	0	0	0	0	0	0	0	0	0	0	0	0	3	0	0	0	0	0	0	0	0	3	0	0	0	1	-	-	-		0	0	0
	KAF6773880.1	gi|1892346085|gb|KAF6773880.1|	Immunoglobulin-like domain-containing protein (Schistosoma japonicum)	Y	31	1892346085	281	hypothetical protein AHF37_07436	IPR007110:Immunoglobulin-like domain;IPR013783:Immunoglobulin-like fold;IPR036179:Immunoglobulin-like domain superfamily;IPR043204:Basigin-like;IPR044157:Basigin;	molecular_function:GO:0005515:protein binding|cellular_component:GO:0005886:plasma membrane|biological_process:GO:0007155:cell adhesion|biological_process:GO:0007411:axon guidance;	-	imm		0	0	0	0	0	0	0	0	0	0	0	0	0	0	1	6	0	1	0	0	0	0	0	0	7	1	0	0	1	-	-	-		0	0	0
	KAF6773862.1	gi|1892346013|gb|KAF6773862.1|	Cysteine protease	Y	35	1892346013	308	hypothetical protein AHF37_06823	IPR000668:Peptidase C1A, papain C-terminal;IPR013201:Cathepsin propeptide inhibitor domain (I29);IPR038765:Papain-like cysteine peptidase superfamily;IPR039417:Papain-like cysteine endopeptidase;	biological_process:GO:0006508:proteolysis|molecular_function:GO:0008234:cysteine-type peptidase activity;	K01373:233:CTSF: cathepsin F [EC:3.4.22.41]	pm/protease		0	0	0	0	0	0	0	0	4	0	0	0	0	0	0	0	0	0	0	0	0	4	0	0	0	0	0	1	0	-	-	-		0	0	0
	KAF6773351.1	gi|1892344038|gb|KAF6773351.1|	dipeptidyl peptidase 2 partial	Y	44	1892344038	389	hypothetical protein AHF37_07784	IPR008758:Peptidase S28;IPR029058:Alpha/Beta hydrolase fold;	biological_process:GO:0006508:proteolysis|molecular_function:GO:0008236:serine-type peptidase activity;	K01276:291:DPP7: dipeptidyl-peptidase II [EC:3.4.14.2]	pm/protease		0	0	0	0	0	0	0	0	0	0	0	0	0	0	4	5	6	4	0	0	0	0	0	0	7	4	0	0	3	-	-	Y		0	0	0
	KAF6773273.1	gi|1892343752|gb|KAF6773273.1|	Unknown product	Y	9	1892343752	86	hypothetical protein AHF37_08079	IPR021712:Uncharacterised domain UPF0506;	-	-	uk		0	0	0	0	0	0	0	0	0	0	0	0	0	0	2	0	0	0	0	0	0	0	0	0	2	0	0	0	1	-	-	-		0	0	0
	KAF6772693.1	gi|1892341420|gb|KAF6772693.1|	Unknown product	Y	14	1892341420	125	hypothetical protein AHF37_07985	-	-	-	uk		0	0	0	0	0	0	0	0	0	0	0	0	0	0	0	0	0	3	0	0	0	0	0	0	0	3	0	0	0	-	-	-		0	0	0
	KAF6771999.1	gi|1892338166|gb|KAF6771999.1|	Cathepsin B	Y	27	1892338166	243	hypothetical protein AHF37_09241	IPR000668:Peptidase C1A, papain C-terminal;IPR038765:Papain-like cysteine peptidase superfamily;	biological_process:GO:0006508:proteolysis|molecular_function:GO:0008234:cysteine-type peptidase activity;	K01363:152:CTSB: cathepsin B [EC:3.4.22.1]	pm/protease		0	0	0	0	0	0	0	0	0	0	0	0	0	0	6	6	7	6	0	0	0	0	0	0	7	6	0	0	3	-	-	Y		0	0	0
	KAF6771706.1	gi|1892336621|gb|KAF6771706.1|	carboxypeptidase C	Y	18	1892336621	159	hypothetical protein AHF37_09622	IPR001563:Peptidase S10, serine carboxypeptidase;IPR029058:Alpha/Beta hydrolase fold;	molecular_function:GO:0004185:serine-type carboxypeptidase activity|biological_process:GO:0006508:proteolysis;	K13289:130:CTSA, CPY: cathepsin A (carboxypeptidase C) [EC:3.4.16.5]	met/aa		0	0	0	0	0	0	0	0	0	0	0	0	0	0	3	0	1	1	0	0	0	0	0	0	4	1	0	0	1	-	-	-		0	0	0
	KAF6771680.1	gi|1892336486|gb|KAF6771680.1|	Unknown product	Y	20	1892336486	175	hypothetical protein AHF37_07907	-	-	-	uk		0	0	0	0	0	0	0	0	0	0	0	0	0	0	1	2	1	1	0	0	0	0	0	0	4	1	0	0	1	-	-	-		0	0	0
	KAF6771210.1	gi|1892333838|gb|KAF6771210.1|	Vitelline protein Vit20	Y	30	1892333838	261	hypothetical protein AHF37_10525	IPR012615:Trematode Eggshell Synthesis;	-	-	uc		0	0	0	0	0	0	0	0	0	0	0	0	0	0	0	2	1	0	0	0	0	0	0	0	3	0	0	0	1	-	-	-		0	0	0
	KAF6771156.1	gi|1892333491|gb|KAF6771156.1|	Unknown product	Y	10	1892333491	89	hypothetical protein AHF37_10510	-	-	-	uk		0	0	0	0	0	0	0	0	0	0	0	0	0	0	0	0	2	0	0	0	0	0	0	0	2	0	0	0	1	-	-	-		0	0	0
	KAF6771137.1	gi|1892333288|gb|KAF6771137.1|	Protein disulfide-isomerase 2	Y	59	1892333288	522	hypothetical protein AHF37_09905	IPR005788:Disulphide isomerase;IPR013766:Thioredoxin domain;IPR036249:Thioredoxin-like superfamily;	molecular_function:GO:0003756:protein disulfide isomerase activity;	K09580:421:PDIA1, P4HB: protein disulfide-isomerase A1 [EC:5.3.4.1]	pm		0	0	0	0	0	0	0	0	0	0	0	0	0	0	13	10	16	10	0	0	0	0	0	0	19	10	0	0	3	-	-	Y		0	0	0
	KAF6771036.1	gi|1892332606|gb|KAF6771036.1|	Unknown product	Y	36	1892332606	311	hypothetical protein AHF37_10586	-	-	-	uk		0	0	0	0	0	0	0	0	2	0	0	0	0	0	2	2	4	4	0	0	0	2	0	0	4	4	0	1	3	-	-	Y		0	0	0
	KAF6770937.1	gi|1892331767|gb|KAF6770937.1|	Unknown product	Y	8	1892331767	73	hypothetical protein AHF37_10614	-	-	-	uk		0	0	0	0	0	0	0	0	0	0	0	0	0	0	0	0	2	0	0	0	0	0	0	0	2	0	0	0	1	-	-	-		0	0	0
	KAF6770783.1	gi|1892330204|gb|KAF6770783.1|	galactocerebrosidase-like isoform X4	Y	46	1892330204	410	hypothetical protein AHF37_10802	IPR001286:Glycoside hydrolase, family 59;IPR013785:Aldolase-type TIM barrel;IPR017853:Glycoside hydrolase superfamily;IPR035394:Glycosyl hydrolase family 59, central domain;	molecular_function:GO:0003824:catalytic activity;molecular_function:GO:0004336:galactosylceramidase activity|biological_process:GO:0006683:galactosylceramide catabolic process;	K01202:470:GALC: galactosylceramidase [EC:3.2.1.46]	met/carb		0	0	0	0	0	0	0	0	0	0	0	0	0	0	0	4	2	3	0	0	0	0	0	0	6	3	0	0	2	-	-	Y		0	0	0
	KAF6769840.1	gi|1892316926|gb|KAF6769840.1|	Unknown product	Y	18	1892316926	153	hypothetical protein AHF37_12123	IPR003961:Fibronectin type III;IPR013783:Immunoglobulin-like fold;IPR036116:Fibronectin type III superfamily;	molecular_function:GO:0005515:protein binding;	K12567:13:TTN: titin [EC:2.7.11.1]	uk		0	0	0	0	0	0	0	0	0	0	0	0	0	0	1	0	2	1	0	0	0	0	0	0	3	1	0	0	1	-	-	-		0	0	0
	KAF6769776.1	gi|1892315825|gb|KAF6769776.1|	Unknown product	Y	15	1892315825	143	hypothetical protein AHF37_12195	-	-	K02145:11:ATPeV1A, ATP6A: V-type H+-transporting ATPase subunit A [EC:7.1.2.2]	uk		0	0	0	0	0	0	0	0	0	0	0	0	0	0	0	2	1	0	0	0	0	0	0	0	3	0	0	0	1	-	-	-		0	0	0
	KAF6769706.1	gi|1892314592|gb|KAF6769706.1|	Lysosomal alpha-mannosidase	Y	99	1892314592	865	hypothetical protein AHF37_12289	IPR000602:Glycoside hydrolase family 38, N-terminal domain;IPR011013:Galactose mutarotase-like domain superfamily;IPR011330:Glycoside hydrolase/deacetylase, beta/alpha-barrel;IPR013780:Glycosyl hydrolase, all-beta;IPR015341:Glycoside hydrolase family 38, central domain;IPR027291:Glycoside hydrolase 38, N-terminal domain superfamily;IPR028995:Glycoside hydrolase families 57/38, central domain supe…	molecular_function:GO:0003824:catalytic activity|biological_process:GO:0005975:carbohydrate metabolic process;molecular_function:GO:0003824:catalytic activity|biological_process:GO:0005975:carbohydrate metabolic process|molecular_function:GO:0030246:carbohydrate binding;molecular_function:GO:0004559:alpha-mannosidase activity|biological_process:GO:0006013:mannose metabolic process;	K12311:527:MAN2B1, LAMAN: lysosomal alpha-mannosidase [EC:3.2.1.24]	pm/protease		0	0	0	0	0	0	0	0	0	0	0	0	0	0	27	26	30	32	0	0	0	0	0	0	30	32	0	0	3	-	-	Y		0	0	0
	KAF6769618.1	gi|1892312562|gb|KAF6769618.1|	Unknown product	Y	24	1892312562	220	hypothetical protein AHF37_12407	-	-	-	uk		0	0	0	0	0	0	0	0	0	0	0	0	0	0	6	6	4	4	0	0	0	0	0	0	7	4	0	0	3	-	-	Y		0	0	0
	KAF6769442.1	gi|1892304372|gb|KAF6769442.1|	Unknown product	Y	21	1892304372	186	hypothetical protein AHF37_12716	IPR007000:Phospholipase B-like;	molecular_function:GO:0004620:phospholipase activity;	-	uk		0	0	0	0	0	0	0	0	0	0	0	0	0	0	0	0	0	2	0	0	0	0	0	0	0	2	0	0	0	-	-	-		0	0	0
	KAF6769439.1	gi|1892304006|gb|KAF6769439.1|	Unknown product	Y	27	1892304006	235	hypothetical protein AHF37_12731	IPR041305:Interleukin-4 inducing immunoglobulin-binding domain;	-	-	uk		0	0	0	0	0	0	0	0	0	0	0	0	0	0	1	2	2	0	0	0	0	0	0	0	5	0	0	0	2	-	-	Y		0	0	0
	KAF6769383.1	gi|1892297814|gb|KAF6769383.1|	cysteine protease-6 partial	Y	36	1892297814	323	hypothetical protein AHF37_09697	IPR000668:Peptidase C1A, papain C-terminal;IPR013201:Cathepsin propeptide inhibitor domain (I29);IPR038765:Papain-like cysteine peptidase superfamily;IPR039417:Papain-like cysteine endopeptidase;	biological_process:GO:0006508:proteolysis|molecular_function:GO:0008234:cysteine-type peptidase activity;	K01373:259:CTSF: cathepsin F [EC:3.4.22.41]	pm/protease		0	0	0	0	0	0	0	0	3	0	0	0	0	0	0	0	0	1	0	0	0	3	0	0	0	1	0	1	0	-	-	-		0	0	0
	KAF6769212.1	gi|1892294672|gb|KAF6769212.1|	Integrin alpha-7	Y	15	1892294672	143	hypothetical protein AHF37_11982	IPR028994:Integrin alpha, N-terminal;	-	K06586:42:ITGA10: integrin alpha 10	uk		0	0	0	0	0	0	0	0	0	0	0	0	0	0	1	0	0	0	0	0	0	0	0	0	1	0	0	0	0	-	-	-		0	0	0
	KAF6768849.1	gi|1892273757|gb|KAF6768849.1|	36552	Y	59	1892273757	548	hypothetical protein AHF37_11601	IPR001304:C-type lectin-like;IPR016186:C-type lectin-like/link domain superfamily;IPR016187:C-type lectin fold;	-	-	uc		0	0	0	0	0	0	0	0	0	0	0	0	0	0	1	3	6	0	0	0	0	0	0	0	10	0	0	0	2	-	-	Y		0	0	0
	KAF6768705.1	gi|1892273320|gb|KAF6768705.1|	RNA polymerase II elongation factor (Clonorchis sinensis)	Y	21	1892273320	182	hypothetical protein AHF37_08252	IPR001232:S-phase kinase-associated protein 1-like;IPR011333:SKP1/BTB/POZ domain superfamily;IPR016072:SKP1 component, dimerisation;IPR016073:SKP1 component, POZ domain;IPR016897:S-phase kinase-associated protein 1;IPR036296:SKP1-like, dimerisation domain superfamily;	biological_process:GO:0006511:ubiquitin-dependent protein catabolic process;	K03094:279:SKP1, CBF3D: S-phase kinase-associated protein 1	tm		0	0	0	0	0	0	0	0	0	0	0	0	0	0	0	4	1	1	0	0	0	0	0	0	5	1	0	0	1	-	-	-		0	0	0
	KAF6768655.1	gi|1892273159|gb|KAF6768655.1|	ornithine aminotransferase mitochondrial isoform X3	Y	36	1892273159	316	hypothetical protein AHF37_10152	IPR005814:Aminotransferase class-III;IPR010164:Ornithine aminotransferase;IPR015421:Pyridoxal phosphate-dependent transferase, major domain;IPR015424:Pyridoxal phosphate-dependent transferase;	molecular_function:GO:0003824:catalytic activity;molecular_function:GO:0004587:ornithine-oxo-acid transaminase activity;molecular_function:GO:0008483:transaminase activity|molecular_function:GO:0030170:pyridoxal phosphate binding;	K00819:391:rocD, OAT: ornithine--oxo-acid transaminase [EC:2.6.1.13]	met/aa		0	0	0	0	0	0	0	0	0	0	0	0	0	0	0	0	2	0	0	0	0	0	0	0	2	0	0	0	1	-	-	-		0	0	0
	KAF6768188.1	gi|1892271748|gb|KAF6768188.1|	Unknown product	Y	16	1892271748	143	hypothetical protein AHF37_11669	IPR031424:Protein quiver;	biological_process:GO:0030431:sleep|biological_process:GO:0032222:regulation of synaptic transmission, cholinergic|biological_process:GO:1903818:positive regulation of voltage-gated potassium channel activity;	-	uc		0	0	0	0	0	0	0	0	0	0	0	0	0	0	0	0	2	0	0	0	0	0	0	0	2	0	0	0	1	-	-	-		0	0	0
	KAF6768187.1	gi|1892271744|gb|KAF6768187.1|	Cathepsin F	Y	21	1892271744	184	hypothetical protein AHF37_06258	IPR000668:Peptidase C1A, papain C-terminal;IPR013201:Cathepsin propeptide inhibitor domain (I29);IPR038765:Papain-like cysteine peptidase superfamily;	biological_process:GO:0006508:proteolysis|molecular_function:GO:0008234:cysteine-type peptidase activity;	K01373:143:CTSF: cathepsin F [EC:3.4.22.41]	pm/protease		0	0	0	0	0	0	0	0	2	0	0	0	0	0	0	0	0	1	0	0	0	2	0	0	0	1	0	1	0	-	-	-		0	0	0
	KAF6767740.1	gi|1892269863|gb|KAF6767740.1|	Unknown product	Y	46	1892269863	419	hypothetical protein AHF37_10246	IPR003591:Leucine-rich repeat, typical subtype;IPR032675:Leucine-rich repeat domain superfamily;	-	-	uk		0	0	0	0	0	0	0	0	0	0	0	0	0	0	1	2	0	0	0	0	0	0	0	0	3	0	0	0	1	-	-	-		0	0	0
	AZZ10061.1		cystatin-2 partial	Y	12			cystatin-2, partial [Paragonimus kellicotti]				s/protinh cystatin		0	0	0	0	0	0	0	0	0	0	0	0	0	0	5	5	7	9	0	0	0	0	0	0	8	9	0	0	3	-	-	Y		0	0	0
	AZZ10060.1		cysteine protease-6 partial	Y	36			cysteine protease-6, partial [Paragonimus kellicotti]				pm/protease		0	0	0	0	0	0	4	12	10	9	6	4	10	12	10	5	7	6	0	0	4	12	6	12	10	6	0	8	3	-	Y	Y		0	0	0
	KAF6780525.1	gi|1892370453|gb|KAF6780525.1|	Hydrocephalus-inducing protein homolog	-	435	1892370453	3909	hypothetical protein AHF37_00011	IPR013783:Immunoglobulin-like fold;IPR033305:Hydrocephalus-inducing-like;IPR033768:Hydin adenylate kinase-like domain;	-	K17570:470:HYDIN: hydrocephalus-inducing protein	uk		0	0	0	0	0	0	0	0	0	0	1	0	0	0	0	0	0	0	0	0	0	0	1	0	0	0	0	0	0	-	-	-		0	0	0
	KAF6780507.1	gi|1892370428|gb|KAF6780507.1|	heat shock 70 kDa protein 4-like	-	96	1892370428	861	hypothetical protein AHF37_00017	IPR013126:Heat shock protein 70 family;IPR029047:Heat shock protein 70kD, peptide-binding domain superfamily;IPR029048:Heat shock protein 70kD, C-terminal domain superfamily;IPR043129:ATPase, nucleotide binding domain;	molecular_function:GO:0005524:ATP binding|molecular_function:GO:0016887:ATP hydrolysis activity;	K09489:498:HSPA4: heat shock 70kDa protein 4	pm		0	0	0	0	0	0	0	0	0	0	0	0	0	0	18	17	18	15	0	0	0	0	0	0	24	15	0	0	3	-	-	Y		0	0	0
	KAF6780505.1	gi|1892370426|gb|KAF6780505.1|	tr-C4QFY0-C4QFY0_SCHMA Heat shock protein 70 (Hsp70)-4 - probable fragment	-	69	1892370426	603	hypothetical protein AHF37_00015	IPR013126:Heat shock protein 70 family;IPR043129:ATPase, nucleotide binding domain;	molecular_function:GO:0005524:ATP binding|molecular_function:GO:0016887:ATP hydrolysis activity;	-	pm		0	0	0	0	0	0	0	0	0	0	0	0	0	0	8	6	11	10	0	0	0	0	0	0	13	10	0	0	3	-	-	Y		0	0	0
	KAF6780503.1	gi|1892370416|gb|KAF6780503.1|	Ras-related protein Rab-33B	-	62	1892370416	543	hypothetical protein AHF37_00040	IPR001806:Small GTPase;IPR011992:EF-hand domain pair;IPR027417:P-loop containing nucleoside triphosphate hydrolase;	molecular_function:GO:0003924:GTPase activity|molecular_function:GO:0005525:GTP binding;	K17199:102:RASEF, RAB45: Ras and EF-hand domain-containing protein	uc		0	0	0	0	0	0	0	0	0	0	0	0	0	0	1	3	0	4	0	0	0	0	0	0	4	4	0	0	1	-	-	-		0	0	0
	KAF6780493.1	gi|1892370391|gb|KAF6780493.1|	Vesicle-fusing ATPase	-	64	1892370391	579	hypothetical protein AHF37_00038	IPR003593:AAA+ ATPase domain;IPR003959:ATPase, AAA-type, core;IPR004201:CDC48, domain 2;IPR009010:Aspartate decarboxylase-like domain superfamily;IPR027417:P-loop containing nucleoside triphosphate hydrolase;IPR029067:CDC48 domain 2-like superfamily;IPR039812:Vesicle-fusing ATPase;	molecular_function:GO:0005524:ATP binding|molecular_function:GO:0016887:ATP hydrolysis activity;molecular_function:GO:0016887:ATP hydrolysis activity|biological_process:GO:0035494:SNARE complex disassembly;	K06027:307:NSF, SEC18: vesicle-fusing ATPase [EC:3.6.4.6]	pe		0	0	0	0	0	0	0	0	0	0	0	0	0	0	12	8	10	12	0	0	0	0	0	0	16	12	0	0	3	-	-	Y		0	0	0
	KAF6780487.1	gi|1892370385|gb|KAF6780487.1|	Tropomyosin	-	33	1892370385	284	hypothetical protein AHF37_00032	IPR000533:Tropomyosin;	-	K10373:341:TPM1: tropomyosin 1	cs		0	0	0	0	0	0	0	0	0	0	0	0	0	0	0	0	0	2	0	0	0	0	0	0	0	2	0	0	0	-	-	-		0	0	0
	KAF6780477.1	gi|1892370362|gb|KAF6780477.1|	Ras-related protein Rap-1b	-	21	1892370362	183	hypothetical protein AHF37_00088	IPR001806:Small GTPase;IPR005225:Small GTP-binding protein domain;IPR020849:Small GTPase superfamily, Ras-type;IPR027417:P-loop containing nucleoside triphosphate hydrolase;IPR038851:Ras-related protein Rap1;	molecular_function:GO:0003924:GTPase activity|molecular_function:GO:0005525:GTP binding;molecular_function:GO:0003924:GTPase activity|biological_process:GO:0032486:Rap protein signal transduction;molecular_function:GO:0005525:GTP binding;molecular_function:GO:0005525:GTP binding|biological_process:GO:0007165:signal transduction|cellular_component:GO:0016020:membrane;	K04353:232:RAP1A: Ras-related protein Rap-1A	st		0	0	0	1	0	0	0	0	0	0	0	0	0	0	4	3	5	3	0	1	0	0	0	0	5	3	0	0	3	-	-	Y		0	0	0
	KAF6780473.1	gi|1892370358|gb|KAF6780473.1|	Alpha-tubulin	-	50	1892370358	450	hypothetical protein AHF37_00084	IPR000217:Tubulin;IPR002452:Alpha tubulin;IPR003008:Tubulin/FtsZ, GTPase domain;IPR008280:Tubulin/FtsZ, C-terminal;IPR018316:Tubulin/FtsZ, 2-layer sandwich domain;IPR023123:Tubulin, C-terminal;IPR036525:Tubulin/FtsZ, GTPase domain superfamily;IPR037103:Tubulin/FtsZ-like, C-terminal domain;	molecular_function:GO:0005200:structural constituent of cytoskeleton|molecular_function:GO:0005525:GTP binding|cellular_component:GO:0005874:microtubule|biological_process:GO:0007017:microtubule-based process;molecular_function:GO:0005525:GTP binding;cellular_component:GO:0005874:microtubule|biological_process:GO:0007017:microtubule-based process;	K07374:739:TUBA: tubulin alpha	cs		0	0	0	0	0	0	0	0	0	0	0	0	0	0	17	15	15	18	0	0	0	0	0	0	17	18	0	0	3	-	-	Y		0	0	0
	KAF6780472.1	gi|1892370351|gb|KAF6780472.1|	Myosin heavy chain, non-muscle	-	213	1892370351	1843	hypothetical protein AHF37_00056	IPR000048:IQ motif, EF-hand binding site;IPR001609:Myosin head, motor domain;IPR002928:Myosin tail;IPR027417:P-loop containing nucleoside triphosphate hydrolase;IPR036961:Kinesin motor domain superfamily;	molecular_function:GO:0003774:cytoskeletal motor activity|molecular_function:GO:0005524:ATP binding|cellular_component:GO:0016459:myosin complex;molecular_function:GO:0005515:protein binding;cellular_component:GO:0016459:myosin complex;	K10352:1905:MYH9s: myosin heavy chain 9/10/11/14	cs		0	0	0	0	0	0	0	0	0	0	1	0	0	1	40	33	25	34	0	0	0	0	1	1	49	34	0	0	3	-	-	Y		0	0	0
	KAF6780470.1	gi|1892370349|gb|KAF6780470.1|	T-complex protein 1 subunit theta	-	52	1892370349	475	hypothetical protein AHF37_00054	IPR002423:Chaperonin Cpn60/TCP-1 family;IPR012721:T-complex protein 1, theta subunit;IPR017998:Chaperone tailless complex polypeptide 1 (TCP-1);IPR027409:GroEL-like apical domain superfamily;IPR027410:TCP-1-like chaperonin intermediate domain superfamily;IPR027413:GroEL-like equatorial domain superfamily;	molecular_function:GO:0005524:ATP binding|biological_process:GO:0006457:protein folding|molecular_function:GO:0016887:ATP hydrolysis activity|molecular_function:GO:0051082:unfolded protein binding;molecular_function:GO:0005524:ATP binding|molecular_function:GO:0016887:ATP hydrolysis activity;	K09500:362:CCT8: T-complex protein 1 subunit theta	uk		0	0	0	0	0	0	0	0	0	0	0	0	0	0	13	14	10	12	0	0	0	0	0	0	17	12	0	0	3	-	-	Y		0	0	0
	KAF6780469.1	gi|1892370348|gb|KAF6780469.1|	T-complex protein 1 subunit theta	-	11	1892370348	102	hypothetical protein AHF37_00053, partial	IPR002423:Chaperonin Cpn60/TCP-1 family;IPR027409:GroEL-like apical domain superfamily;IPR027410:TCP-1-like chaperonin intermediate domain superfamily;	molecular_function:GO:0005524:ATP binding|molecular_function:GO:0016887:ATP hydrolysis activity;	K09500:101:CCT8: T-complex protein 1 subunit theta	uk		0	0	0	0	0	0	0	0	0	0	0	0	0	0	2	1	1	0	0	0	0	0	0	0	4	0	0	0	1	-	-	-		0	0	0
	KAF6780445.1	gi|1892370305|gb|KAF6780445.1|	3' histone mRNA exonuclease 1 (Schistosoma japonicum) - probable fragment	-	40	1892370305	368	hypothetical protein AHF37_00076	IPR004031:PMP-22/EMP/MP20/Claudin superfamily;	cellular_component:GO:0016021:integral component of membrane;	-	nr		0	0	0	0	0	0	0	0	0	0	0	0	0	0	0	0	3	0	0	0	0	0	0	0	3	0	0	0	1	-	-	-		0	0	0
	KAF6780443.1	gi|1892370296|gb|KAF6780443.1|	plasma membrane calcium-transporting ATPase 2 isoform X4	-	139	1892370296	1264	hypothetical protein AHF37_00083	IPR001757:P-type ATPase;IPR004014:Cation-transporting P-type ATPase, N-terminal;IPR006068:Cation-transporting P-type ATPase, C-terminal;IPR006408:P-type ATPase, subfamily IIB;IPR008250:P-type ATPase, A domain superfamily;IPR022141:Plasma membrane calcium transporting P-type ATPase, C-terminal;IPR023214:HAD superfamily;IPR023298:P-type ATPase, transmembrane domain superfamily;IPR023299:P-type ATPa…	molecular_function:GO:0000166:nucleotide binding;molecular_function:GO:0005388:P-type calcium transporter activity;molecular_function:GO:0005388:P-type calcium transporter activity|molecular_function:GO:0005524:ATP binding|cellular_component:GO:0016020:membrane|biological_process:GO:0070588:calcium ion transmembrane transport;molecular_function:GO:0005524:ATP binding|cellular_component:GO:0016021…	K05850:1293:ATP2B: P-type Ca2+ transporter type 2B [EC:7.2.2.10]	tr		0	0	0	0	0	0	0	0	1	0	0	0	0	0	1	0	2	1	0	0	0	1	0	0	3	1	0	0	1	-	-	-		0	0	0
	KAF6780438.1	gi|1892370286|gb|KAF6780438.1|	ATP synthase subunit alpha mitochondrial	-	60	1892370286	547	hypothetical protein AHF37_00073	IPR000194:ATPase, F1/V1/A1 complex, alpha/beta subunit, nucleotide-binding domain;IPR000793:ATP synthase, alpha subunit, C-terminal;IPR004100:ATPase, F1/V1/A1 complex, alpha/beta subunit, N-terminal domain;IPR005294:ATP synthase, F1 complex, alpha subunit;IPR023366:ATP synthase subunit alpha, N-terminal domain-like superfamily;IPR027417:P-loop containing nucleoside triphosphate hydrolase;IPR03373…	molecular_function:GO:0005524:ATP binding;biological_process:GO:0015986:proton motive force-driven ATP synthesis;biological_process:GO:0015986:proton motive force-driven ATP synthesis|cellular_component:GO:0045261:proton-transporting ATP synthase complex, catalytic core F(1)|molecular_function:GO:0046933:proton-transporting ATP synthase activity, rotational mechanism;molecular_function:GO:0032559…	K02132:807:ATPeF1A, ATP5A1, ATP1: F-type H+-transporting ATPase subunit alpha	met/energy		0	0	0	0	0	0	1	0	0	0	0	0	0	0	2	1	1	1	0	0	1	0	0	0	3	1	0	0	1	-	-	-		0	0	0
	KAF6780431.1	gi|1892370273|gb|KAF6780431.1|	Dynein light chain LC8-type	-	10	1892370273	91	hypothetical protein AHF37_00095	IPR001372:Dynein light chain, type 1/2;IPR037177:Dynein light chain superfamily;	biological_process:GO:0007017:microtubule-based process|cellular_component:GO:0030286:dynein complex;	K10418:59:DYNLL: dynein light chain LC8-type	cs		0	0	0	0	0	0	0	0	0	0	0	0	0	0	1	1	0	2	0	0	0	0	0	0	1	2	0	0	0	-	-	-		0	0	0
	KAF6780430.1	gi|1892370272|gb|KAF6780430.1|	Dynein light chain LC8-type	-	8	1892370272	71	hypothetical protein AHF37_00094	IPR001372:Dynein light chain, type 1/2;IPR037177:Dynein light chain superfamily;	biological_process:GO:0007017:microtubule-based process|cellular_component:GO:0030286:dynein complex;	K10418:77:DYNLL: dynein light chain LC8-type	cs		0	0	0	0	0	0	0	0	0	0	0	0	0	0	0	0	0	2	0	0	0	0	0	0	0	2	0	0	0	-	-	-		0	0	0
	KAF6780429.1	gi|1892370265|gb|KAF6780429.1|	Ras-related protein Rab-8B	-	23	1892370265	204	hypothetical protein AHF37_00093	IPR001806:Small GTPase;IPR005225:Small GTP-binding protein domain;IPR027417:P-loop containing nucleoside triphosphate hydrolase;	molecular_function:GO:0003924:GTPase activity|molecular_function:GO:0005525:GTP binding;molecular_function:GO:0005525:GTP binding;	K07901:291:RAB8A, MEL: Ras-related protein Rab-8A	st		0	0	0	0	0	0	0	0	0	0	0	0	0	0	6	7	8	8	0	0	0	0	0	0	8	8	0	0	3	-	-	Y		0	0	0
	KAF6780425.1	gi|1892370257|gb|KAF6780425.1|	Putative multidrug resistance protein 1, 2, 3 (P glycoprotein 1, 2, 3)	-	47	1892370257	418	hypothetical protein AHF37_00278	IPR011527:ABC transporter type 1, transmembrane domain;IPR036640:ABC transporter type 1, transmembrane domain superfamily;IPR039421:Type 1 protein exporter;	molecular_function:GO:0005524:ATP binding|cellular_component:GO:0016021:integral component of membrane;molecular_function:GO:0005524:ATP binding|cellular_component:GO:0016021:integral component of membrane|molecular_function:GO:0042626:ATPase-coupled transmembrane transporter activity|biological_process:GO:0055085:transmembrane transport;	K05658:199:ABCB1, CD243: ATP-binding cassette, subfamily B (MDR/TAP), member 1 [EC:7.6.2.2]	uk		0	0	0	0	0	0	0	0	0	0	0	0	0	0	1	2	2	2	0	0	0	0	0	0	5	2	0	0	2	-	-	Y		0	0	0
	KAF6780424.1	gi|1892370256|gb|KAF6780424.1|	Syntaxin-1A	-	36	1892370256	309	hypothetical protein AHF37_00277	IPR000727:Target SNARE coiled-coil homology domain;IPR006011:Syntaxin, N-terminal domain;IPR010989:SNARE;	cellular_component:GO:0016020:membrane;cellular_component:GO:0016020:membrane|biological_process:GO:0016192:vesicle-mediated transport;	K04560:271:STX1A: syntaxin 1A	uk		0	0	0	0	0	0	0	0	0	0	0	0	0	0	13	12	12	13	0	0	0	0	0	0	14	13	0	0	3	-	-	Y		0	0	0
	KAF6780414.1	gi|1892370230|gb|KAF6780414.1|	Vacuolar H+ ATPase 44kD C subunit	-	42	1892370230	368	hypothetical protein AHF37_00100	IPR004907:ATPase, V1 complex, subunit C;IPR036132:Vacuolar ATP synthase subunit C superfamily;	molecular_function:GO:0015078:proton transmembrane transporter activity|cellular_component:GO:0033180:proton-transporting V-type ATPase, V1 domain|biological_process:GO:1902600:proton transmembrane transport;	K02148:414:ATPeV1C, ATP6C: V-type H+-transporting ATPase subunit C	tr		0	0	0	0	0	0	0	0	0	0	0	0	0	0	0	2	2	3	0	0	0	0	0	0	4	3	0	0	2	-	-	Y		0	0	0
	KAF6780409.1	gi|1892370219|gb|KAF6780409.1|	ubiquitin-conjugating enzyme E2 F	-	31	1892370219	271	hypothetical protein AHF37_00174	IPR000608:Ubiquitin-conjugating enzyme E2;IPR016135:Ubiquitin-conjugating enzyme/RWD-like;IPR026193:NADH-ubiquinone oxidoreductase flavoprotein 3;	cellular_component:GO:0005739:mitochondrion|cellular_component:GO:0005747:mitochondrial respiratory chain complex I;	K10687:164:UBE2F: ubiquitin-conjugating enzyme E2 F [EC:2.3.2.34]	prot		0	0	0	0	0	0	0	0	0	0	0	0	0	0	1	2	2	1	0	0	0	0	0	0	5	1	0	0	2	-	-	Y		0	0	0
	KAF6780400.1	gi|1892370199|gb|KAF6780400.1|	calmodulin 3b (phosphorylase kinase delta)	-	21	1892370199	181	hypothetical protein AHF37_00122	IPR002048:EF-hand domain;IPR011992:EF-hand domain pair;IPR039030:Calmodulin;	molecular_function:GO:0005509:calcium ion binding;molecular_function:GO:0005509:calcium ion binding|biological_process:GO:0019722:calcium-mediated signaling;	K02183:251:CALM: calmodulin	st		0	0	0	0	0	0	0	0	0	0	0	0	0	0	2	2	2	2	0	0	0	0	0	0	2	2	0	0	3	-	-	Y		0	0	0
	KAF6780390.1	gi|1892370183|gb|KAF6780390.1|	TBC1 domain family member 14	-	86	1892370183	761	hypothetical protein AHF37_00112	IPR000195:Rab-GTPase-TBC domain;IPR035969:Rab-GTPase-TBC domain superfamily;	-	K20167:197:TBC1D14: TBC1 domain family member 14	uk		0	0	0	0	0	0	0	0	0	0	0	0	0	0	0	3	2	3	0	0	0	0	0	0	5	3	0	0	2	-	-	Y		0	0	0
	KAF6780376.1	gi|1892370148|gb|KAF6780376.1|	20S proteasome subunit beta 4	-	22	1892370148	195	hypothetical protein AHF37_00130	IPR001353:Proteasome, subunit alpha/beta;IPR023333:Proteasome B-type subunit;IPR029055:Nucleophile aminohydrolases, N-terminal;IPR035206:Proteasome subunit beta 2;	molecular_function:GO:0004298:threonine-type endopeptidase activity;cellular_component:GO:0005839:proteasome core complex|biological_process:GO:0051603:proteolysis involved in protein catabolic process;	K02734:221:PSMB2: 20S proteasome subunit beta 4 [EC:3.4.25.1]	prot		0	0	0	0	0	0	0	0	0	0	0	0	0	0	2	0	2	0	0	0	0	0	0	0	4	0	0	0	2	-	-	Y		0	0	0
	KAF6780364.1	gi|1892370124|gb|KAF6780364.1|	Unknown product	-	27	1892370124	235	hypothetical protein AHF37_00133	-	-	-	uk		0	0	0	0	0	0	0	0	0	0	0	0	0	0	1	2	2	2	0	0	0	0	0	0	5	2	0	0	2	-	-	Y		0	0	0
	KAF6780360.1	gi|1892370112|gb|KAF6780360.1|	leucyl aminopeptidase	-	54	1892370112	500	hypothetical protein AHF37_00171	IPR000819:Peptidase M17, leucyl aminopeptidase, C-terminal;IPR011356:Peptidase M17, leucine aminopeptidase/peptidase B;	cellular_component:GO:0005737:cytoplasm|biological_process:GO:0019538:protein metabolic process|molecular_function:GO:0030145:manganese ion binding|molecular_function:GO:0070006:metalloaminopeptidase activity;biological_process:GO:0006508:proteolysis|molecular_function:GO:0070006:metalloaminopeptidase activity;	K01255:449:CARP, pepA: leucyl aminopeptidase [EC:3.4.11.1]	met/aa		0	0	0	0	0	0	0	0	0	0	0	0	0	0	25	23	24	24	0	0	0	0	0	0	27	24	0	0	3	-	-	Y		0	0	0
	KAF6780346.1	gi|1892370086|gb|KAF6780346.1|	dynein light chain	-	11	1892370086	89	hypothetical protein AHF37_00159	IPR001372:Dynein light chain, type 1/2;IPR037177:Dynein light chain superfamily;	biological_process:GO:0007017:microtubule-based process|cellular_component:GO:0030286:dynein complex;	K10418:97:DYNLL: dynein light chain LC8-type	cs		0	0	0	0	0	0	0	0	0	0	0	0	0	0	4	0	0	2	0	0	0	0	0	0	4	2	0	0	1	-	-	-		0	0	0
	KAF6780325.1	gi|1892370040|gb|KAF6780325.1|	moesin/ezrin/radixin homolog 1 isoform X4	-	65	1892370040	547	hypothetical protein AHF37_00220	IPR000299:FERM domain;IPR000798:Ezrin/radixin/moesin-like;IPR008954:Moesin tail domain superfamily;IPR011174:Ezrin/radixin/moesin;IPR011259:Ezrin/radixin/moesin, C-terminal;IPR011993:PH-like domain superfamily;IPR014352:FERM/acyl-CoA-binding protein superfamily;IPR018979:FERM, N-terminal;IPR018980:FERM, C-terminal PH-like domain;IPR019748:FERM central domain;IPR019749:Band 4.1 domain;IPR029071:Ub…	molecular_function:GO:0003779:actin binding;cellular_component:GO:0005856:cytoskeleton;molecular_function:GO:0008092:cytoskeletal protein binding;	K05762:281:RDX: radixin	cs		0	0	0	0	0	0	0	0	0	0	0	0	0	0	27	30	26	30	0	0	0	0	0	0	33	30	0	0	3	-	-	Y		0	0	0
	KAF6780323.1	gi|1892370038|gb|KAF6780323.1|	hypothetical protein T265_01851	-	107	1892370038	942	hypothetical protein AHF37_00218	IPR016024:Armadillo-type fold;	-	K21842:504:EFR3: protein EFR3	uc		0	0	0	0	0	0	0	0	0	0	0	0	0	0	7	6	6	11	0	0	0	0	0	0	10	11	0	0	3	-	-	Y		0	0	0
	KAF6780322.1	gi|1892370031|gb|KAF6780322.1|	Protein virilizer	-	245	1892370031	2229	hypothetical protein AHF37_00260	IPR026736:Protein virilizer;IPR031801:Virilizer, N-terminal;	-	K22910:388:VIRMA: protein virilizer	uc		0	0	0	0	0	0	0	0	0	0	0	0	0	0	0	0	1	1	0	0	0	0	0	0	1	1	0	0	0	-	-	-		0	0	0
	KAF6780312.1	gi|1892370003|gb|KAF6780312.1|	25089	-	17	1892370003	147	hypothetical protein AHF37_00245	-	-	-	uc		0	0	0	0	0	0	0	0	0	0	0	0	0	0	1	2	0	0	0	0	0	0	0	0	3	0	0	0	1	-	-	-		0	0	0
	KAF6780309.1	gi|1892369995|gb|KAF6780309.1|	T-complex protein 1 subunit eta	-	62	1892369995	569	hypothetical protein AHF37_00214	IPR002423:Chaperonin Cpn60/TCP-1 family;IPR012720:T-complex protein 1, eta subunit;IPR017998:Chaperone tailless complex polypeptide 1 (TCP-1);IPR027409:GroEL-like apical domain superfamily;IPR027410:TCP-1-like chaperonin intermediate domain superfamily;IPR027413:GroEL-like equatorial domain superfamily;	molecular_function:GO:0005524:ATP binding|biological_process:GO:0006457:protein folding|molecular_function:GO:0016887:ATP hydrolysis activity|molecular_function:GO:0051082:unfolded protein binding;molecular_function:GO:0005524:ATP binding|molecular_function:GO:0016887:ATP hydrolysis activity;	K09499:732:CCT7: T-complex protein 1 subunit eta	pm		0	0	0	0	0	0	0	0	0	0	0	0	0	0	6	5	10	8	0	0	0	0	0	0	11	8	0	0	3	-	-	Y		0	0	0
	KAF6780305.1	gi|1892369986|gb|KAF6780305.1|	aquaporin 1	-	31	1892369986	280	hypothetical protein AHF37_00197	IPR000425:Major intrinsic protein;IPR023271:Aquaporin-like;IPR034294:Aquaporin transporter;	molecular_function:GO:0015267:channel activity|cellular_component:GO:0016020:membrane|biological_process:GO:0055085:transmembrane transport;	-	tr		0	0	0	0	0	0	0	0	0	0	2	0	0	0	2	2	0	0	0	0	0	0	2	0	2	0	0	1	2	-	-	Y		0	0	0
	KAF6780303.1	gi|1892369984|gb|KAF6780303.1|	aquaporin 4	-	34	1892369984	311	hypothetical protein AHF37_00195	IPR000425:Major intrinsic protein;IPR023271:Aquaporin-like;IPR034294:Aquaporin transporter;	molecular_function:GO:0015267:channel activity|cellular_component:GO:0016020:membrane|biological_process:GO:0055085:transmembrane transport;	K09866:57:AQP4: aquaporin-4	tr		0	0	0	0	0	0	0	0	0	0	0	0	0	0	0	2	0	2	0	0	0	0	0	0	2	2	0	0	1	-	-	-		0	0	0
	KAF6780297.1	gi|1892369966|gb|KAF6780297.1|	Prohibitin	-	30	1892369966	275	hypothetical protein AHF37_00164	IPR000163:Prohibitin;IPR001107:Band 7 domain;IPR036013:Band 7/SPFH domain superfamily;	cellular_component:GO:0016020:membrane;	K17080:403:PHB1: prohibitin 1	uk		0	0	0	0	0	0	0	0	0	0	0	0	0	0	0	0	4	0	0	0	0	0	0	0	4	0	0	0	1	-	-	-		0	0	0
	KAF6780291.1	gi|1892369952|gb|KAF6780291.1|	ATPase H+ transporting lysosomal V0 subunit c (Schistosoma japonicum)	-	15	1892369952	151	hypothetical protein AHF37_00209	IPR000245:V-ATPase proteolipid subunit;IPR002379:V-ATPase proteolipid subunit C-like domain;IPR011555:V-ATPase proteolipid subunit C, eukaryotic;IPR035921:F/V-ATP synthase subunit C superfamily;	molecular_function:GO:0015078:proton transmembrane transporter activity|cellular_component:GO:0033177:proton-transporting two-sector ATPase complex, proton-transporting domain|biological_process:GO:1902600:proton transmembrane transport;molecular_function:GO:0015078:proton transmembrane transporter activity|cellular_component:GO:0033179:proton-transporting V-type ATPase, V0 domain|biological_proc…	K02155:210:ATPeV0C, ATP6L: V-type H+-transporting ATPase 16kDa proteolipid subunit	tr		0	0	0	0	0	0	0	0	0	0	0	0	0	0	2	0	0	0	0	0	0	0	0	0	2	0	0	0	1	-	-	-		0	0	0
	KAF6780277.1	gi|1892369922|gb|KAF6780277.1|	Nucleoside diphosphate kinase	-	17	1892369922	151	hypothetical protein AHF37_00204	IPR001564:Nucleoside diphosphate kinase;IPR034907:Nucleoside diphosphate kinase-like domain;IPR036850:Nucleoside diphosphate kinase-like domain superfamily;	molecular_function:GO:0004550:nucleoside diphosphate kinase activity|biological_process:GO:0006165:nucleoside diphosphate phosphorylation|biological_process:GO:0006183:GTP biosynthetic process|biological_process:GO:0006228:UTP biosynthetic process|biological_process:GO:0006241:CTP biosynthetic process;	K00940:211:ndk, NME: nucleoside-diphosphate kinase [EC:2.7.4.6]	uc		0	0	0	0	0	0	0	0	0	0	0	0	0	0	8	9	9	10	0	0	0	0	0	0	10	10	0	0	3	-	-	Y		0	0	0
	KAF6780274.1	gi|1892369914|gb|KAF6780274.1|	Syntaxin-binding protein 1	-	86	1892369914	767	hypothetical protein AHF37_00289	IPR001619:Sec1-like protein;IPR027482:Sec1-like, domain 2;IPR036045:Sec1-like superfamily;IPR043127:Sec1-like, domain 3a;IPR043154:Sec1-like, domain 1;	biological_process:GO:0016192:vesicle-mediated transport;	K15292:436:STXBP1, MUNC18-1: syntaxin-binding protein 1	uc		0	0	0	0	0	0	0	0	0	0	0	0	0	0	20	24	24	26	0	0	0	0	0	0	26	26	0	0	3	-	-	Y		0	0	0
	KAF6780273.1	gi|1892369913|gb|KAF6780273.1|	Cytoplasmic dynein 1 heavy chain 1	-	361	1892369913	3171	hypothetical protein AHF37_00288	IPR004273:Dynein heavy chain region D6 P-loop domain;IPR013594:Dynein heavy chain, tail;IPR024317:Dynein heavy chain, AAA module D4;IPR024743:Dynein heavy chain, coiled coil stalk;IPR026983:Dynein heavy chain;IPR027417:P-loop containing nucleoside triphosphate hydrolase;IPR035706:Dynein heavy chain, ATP-binding dynein motor region;IPR041228:Dynein heavy chain, C-terminal domain;IPR041589:Dynein h…	biological_process:GO:0007018:microtubule-based movement|molecular_function:GO:0008569:minus-end-directed microtubule motor activity;biological_process:GO:0007018:microtubule-based movement|molecular_function:GO:0008569:minus-end-directed microtubule motor activity|cellular_component:GO:0030286:dynein complex;	K10413:1544:DYNC1H: dynein cytoplasmic 1 heavy chain	cs		0	0	0	0	0	0	0	0	0	1	0	1	0	0	54	50	51	50	0	0	0	1	1	0	72	50	0	0	3	-	-	Y		0	0	0
	KAF6780267.1	gi|1892369896|gb|KAF6780267.1|	Zinc transporter 10	-	54	1892369896	491	hypothetical protein AHF37_00236	IPR002524:Cation efflux protein;IPR027469:Cation efflux transmembrane domain superfamily;IPR036837:Cation efflux protein, cytoplasmic domain superfamily;	biological_process:GO:0006812:cation transport|molecular_function:GO:0008324:cation transmembrane transporter activity|cellular_component:GO:0016021:integral component of membrane|biological_process:GO:0055085:transmembrane transport;	K14688:348:SLC30A1, ZNT1: solute carrier family 30 (zinc transporter), member 1	tr		0	0	0	0	0	0	0	0	0	0	0	0	0	0	2	0	1	2	0	0	0	0	0	0	3	2	0	0	1	-	-	-		0	0	0
	KAF6780257.1	gi|1892369876|gb|KAF6780257.1|	MAP kinase-activated protein kinase 2	-	42	1892369876	370	hypothetical protein AHF37_00249	IPR000719:Protein kinase domain;IPR011009:Protein kinase-like domain superfamily;IPR027442:MAP kinase activated protein kinase, C-terminal;	molecular_function:GO:0004672:protein kinase activity|molecular_function:GO:0005524:ATP binding|biological_process:GO:0006468:protein phosphorylation;	K04443:373:MAPKAPK2: mitogen-activated protein kinase-activated protein kinase 2 [EC:2.7.11.1]	st		0	0	0	0	0	0	0	0	0	0	0	0	0	0	4	0	3	3	0	0	0	0	0	0	7	3	0	0	2	-	-	Y		0	0	0
	KAF6780253.1	gi|1892369862|gb|KAF6780253.1|	tr-Q86DV7-Q86DV7_SCHJA Clone ZZZ66 mRNA sequence OS=Schistosoma japonicum PE=2 SV=1	-	44	1892369862	397	hypothetical protein AHF37_00241	-	-	-	tm		0	0	0	0	0	0	0	0	0	0	0	0	0	0	19	21	17	15	0	0	0	0	0	0	21	15	0	0	3	-	-	Y		0	0	0
	KAF6780237.1	gi|1892369825|gb|KAF6780237.1|	Rootletin	-	251	1892369825	2167	hypothetical protein AHF37_00308	-	-	K16469:258:CROCC: rootletin	uc		0	0	0	0	0	0	0	1	0	0	0	0	0	0	0	0	0	2	0	0	0	1	0	0	0	2	0	0	0	-	-	-		0	0	0
	KAF6780235.1	gi|1892369818|gb|KAF6780235.1|	Aldo-keto reductase family 1 member B10	-	16	1892369818	143	hypothetical protein AHF37_00248	IPR020471:Aldo-keto reductase;IPR023210:NADP-dependent oxidoreductase domain;IPR036812:NADP-dependent oxidoreductase domain superfamily;	molecular_function:GO:0016491:oxidoreductase activity;molecular_function:GO:0047834:D-threo-aldose 1-dehydrogenase activity;	K00011:92:AKR1B: aldehyde reductase [EC:1.1.1.21]	met/energy		0	0	0	0	0	0	0	0	0	0	0	0	0	0	0	2	2	0	0	0	0	0	0	0	2	0	0	0	2	-	-	Y		0	0	0
	KAF6780228.1	gi|1892369798|gb|KAF6780228.1|	Collagen alpha 1(XV) chain	-	156	1892369798	1425	hypothetical protein AHF37_00256	IPR010515:Collagenase NC10/endostatin;IPR011044:Quinoprotein amine dehydrogenase, beta chain-like;IPR015943:WD40/YVTN repeat-like-containing domain superfamily;IPR016186:C-type lectin-like/link domain superfamily;IPR016187:C-type lectin fold;	molecular_function:GO:0005515:protein binding;	-	extmat		0	0	0	0	0	0	0	0	0	0	0	0	0	0	15	15	13	9	0	0	0	0	0	0	15	9	0	0	3	-	-	Y		0	0	0
	KAF6780226.1	gi|1892369791|gb|KAF6780226.1|	Unknown product	-	20	1892369791	182	hypothetical protein AHF37_00457	-	-	-	uk		0	0	0	0	0	0	0	0	0	0	0	0	0	0	0	0	2	0	0	0	0	0	0	0	2	0	0	0	1	-	-	-		0	0	0
	KAF6780194.1	gi|1892369712|gb|KAF6780194.1|	Golgi-associated plant pathogenesis-related protein 1	-	51	1892369712	452	hypothetical protein AHF37_00326	IPR001283:Cysteine-rich secretory protein-related;IPR014044:CAP domain;IPR034113:Golgi-associated plant pathogenesis-related protein 1, SCP domain;IPR035940:CAP superfamily;	-	-	extmat		0	0	0	0	0	0	0	0	0	0	0	0	0	0	0	0	2	0	0	0	0	0	0	0	2	0	0	0	1	-	-	-		0	0	0
	KAF6780193.1	gi|1892369711|gb|KAF6780193.1|	Golgi-associated plant pathogenesis-related protein 1	-	19	1892369711	169	hypothetical protein AHF37_00325	IPR001283:Cysteine-rich secretory protein-related;IPR002413:Venom allergen 5-like;IPR014044:CAP domain;IPR034113:Golgi-associated plant pathogenesis-related protein 1, SCP domain;IPR035940:CAP superfamily;	-	-	pe		0	0	0	0	0	0	0	0	0	0	0	0	0	0	0	0	0	5	0	0	0	0	0	0	0	5	0	0	0	-	-	-		0	0	0
	KAF6780184.1	gi|1892369691|gb|KAF6780184.1|	Dihydrolipoyllysine-residue succinyltransferase component of 2-oxoglutarate dehydrogenase complex, mitochondrial	-	47	1892369691	431	hypothetical protein AHF37_00435	IPR000089:Biotin/lipoyl attachment;IPR001078:2-oxoacid dehydrogenase acyltransferase, catalytic domain;IPR006255:Dihydrolipoamide succinyltransferase;IPR011053:Single hybrid motif;IPR023213:Chloramphenicol acetyltransferase-like domain superfamily;	molecular_function:GO:0004149:dihydrolipoyllysine-residue succinyltransferase activity|biological_process:GO:0006099:tricarboxylic acid cycle|cellular_component:GO:0045252:oxoglutarate dehydrogenase complex;molecular_function:GO:0016746:acyltransferase activity;	K00658:481:DLST, sucB: 2-oxoglutarate dehydrogenase E2 component (dihydrolipoamide succinyltransferase) [EC:2.3.1.61]	uk		0	0	0	0	0	0	0	0	0	0	0	0	0	0	4	5	3	0	0	0	0	0	0	0	9	0	0	0	3	-	-	Y		0	0	0
	KAF6780180.1	gi|1892369682|gb|KAF6780180.1|	Microtubule-associated protein RP/EB family member 1	-	31	1892369682	270	hypothetical protein AHF37_00320	IPR001715:Calponin homology domain;IPR004953:EB1, C-terminal;IPR027328:Microtubule-associated protein RP/EB;IPR036133:EB1, C-terminal domain superfamily;IPR036872:CH domain superfamily;	molecular_function:GO:0005515:protein binding;molecular_function:GO:0008017:microtubule binding;	K10436:251:MAPRE: microtubule-associated protein, RP/EB family	cs		0	0	0	0	0	0	0	0	0	0	0	0	0	0	5	6	8	8	0	0	0	0	0	0	9	8	0	0	3	-	-	Y		0	0	0
	KAF6780157.1	gi|1892369626|gb|KAF6780157.1|	40S ribosomal protein S5	-	21	1892369626	186	hypothetical protein AHF37_00284	IPR000235:Ribosomal protein S5/S7;IPR005716:Ribosomal protein S5/S7, eukaryotic/archaeal;IPR023798:Ribosomal protein S7 domain;IPR036823:Ribosomal protein S7 domain superfamily;	molecular_function:GO:0003735:structural constituent of ribosome|biological_process:GO:0006412:translation|cellular_component:GO:0015935:small ribosomal subunit;biological_process:GO:0006412:translation;	K02989:289:RP-S5e, RPS5: small subunit ribosomal protein S5e	ps		0	0	0	0	0	0	0	0	0	0	0	0	0	0	0	0	1	0	0	0	0	0	0	0	1	0	0	0	0	-	-	-		0	0	0
	KAF6780151.1	gi|1892369614|gb|KAF6780151.1|	Myoferlin	-	418	1892369614	3667	hypothetical protein AHF37_00346	IPR000008:C2 domain;IPR006614:Peroxin/Ferlin domain;IPR010482:Peroxin domain;IPR012560:Ferlin A-domain;IPR012561:Ferlin B-domain;IPR012968:FerIin domain;IPR035892:C2 domain superfamily;IPR037720:Ferlin, second C2 domain;IPR037721:Ferlin family;IPR037723:Ferlin, fourth C2 domain;IPR037724:Ferlin, fifth C2 domain;IPR037725:Ferlin, sixth C2 domain;	cellular_component:GO:0016021:integral component of membrane;	K22125:1141:MYOF: myoferlin	uc		0	0	0	0	0	0	1	0	3	0	0	0	0	0	56	56	76	76	0	0	1	3	0	0	78	76	0	1	3	-	-	Y		0	0	0
	KAF6780143.1	gi|1892369589|gb|KAF6780143.1|	Peptidyl-prolyl cis-trans isomerase	-	48	1892369589	436	hypothetical protein AHF37_00351	IPR001179:FKBP-type peptidyl-prolyl cis-trans isomerase domain;IPR011990:Tetratricopeptide-like helical domain superfamily;IPR013026:Tetratricopeptide repeat-containing domain;IPR019734:Tetratricopeptide repeat;	molecular_function:GO:0003755:peptidyl-prolyl cis-trans isomerase activity;molecular_function:GO:0005515:protein binding;	K09571:291:FKBP4_5: FK506-binding protein 4/5 [EC:5.2.1.8]	uk		0	0	0	0	0	0	0	0	0	0	0	0	0	0	12	9	8	11	0	0	0	0	0	0	14	11	0	0	3	-	-	Y		0	0	0
	KAF6780140.1	gi|1892369586|gb|KAF6780140.1|	calcium/calmodulin-dependent serine protein kinase/membrane-associated guanylate kinase (Fasciolopsis buski) - probable fragment	-	54	1892369586	467	hypothetical protein AHF37_00348	IPR001478:PDZ domain;IPR004172:L27 domain;IPR008144:Guanylate kinase-like domain;IPR008145:Guanylate kinase/L-type calcium channel beta subunit;IPR027417:P-loop containing nucleoside triphosphate hydrolase;IPR036034:PDZ superfamily;	molecular_function:GO:0005515:protein binding;	K06103:537:CASK: calcium/calmodulin-dependent serine protein kinase [EC:2.7.11.1]	st		0	0	0	0	0	0	0	0	0	0	0	0	0	0	0	0	0	0	0	0	0	0	0	0	0	0	0	0	0	-	-	-		0	0	0
	KAF6780099.1	gi|1892369489|gb|KAF6780099.1|	N-alpha-acetyltransferase 25 NatB auxiliary subunit	-	120	1892369489	1068	hypothetical protein AHF37_00331	IPR011990:Tetratricopeptide-like helical domain superfamily;IPR013026:Tetratricopeptide repeat-containing domain;IPR019183:N-acetyltransferase B complex, non-catalytic subunit;	molecular_function:GO:0005515:protein binding;	K17973:355:NAA25, MDM20: N-terminal acetyltransferase B complex non-catalytic subunit	uc		0	0	0	0	0	0	0	0	0	0	0	0	0	0	11	11	16	12	0	0	0	0	0	0	23	12	0	0	3	-	-	Y		0	0	0
	KAF6780094.1	gi|1892369478|gb|KAF6780094.1|	Exocyst complex component 5	-	75	1892369478	658	hypothetical protein AHF37_00395	IPR009976:Exocyst complex component Sec10-like;IPR033960:Exocyst complex component EXOC5/Sec10;	cellular_component:GO:0000145:exocyst|biological_process:GO:0006887:exocytosis;cellular_component:GO:0005737:cytoplasm|biological_process:GO:0006887:exocytosis;	K19984:255:EXOC5, SEC10: exocyst complex component 5	uk		0	0	0	0	0	0	0	0	0	0	0	0	0	0	6	5	12	9	0	0	0	0	0	0	12	9	0	0	3	-	-	Y		0	0	0
	KAF6780087.1	gi|1892369457|gb|KAF6780087.1|	Serine/threonine-protein phosphatase PP1-beta catalytic subunit	-	35	1892369457	307	hypothetical protein AHF37_00316	IPR004843:Calcineurin-like phosphoesterase domain, ApaH type;IPR006186:Serine/threonine-specific protein phosphatase/bis(5-nucleosyl)-tetraphosphatase;IPR029052:Metallo-dependent phosphatase-like;IPR031675:Serine-threonine protein phosphatase, N-terminal;	molecular_function:GO:0016787:hydrolase activity;	K06269:514:PPP1C: serine/threonine-protein phosphatase PP1 catalytic subunit [EC:3.1.3.16]	st		0	0	0	0	0	0	0	0	0	0	0	0	0	0	1	1	0	1	0	0	0	0	0	0	2	1	0	0	0	-	-	-		0	0	0
	KAF6780069.1	gi|1892369402|gb|KAF6780069.1|	Importin subunit alpha	-	59	1892369402	544	hypothetical protein AHF37_00430	IPR000225:Armadillo;IPR002652:Importin-alpha, importin-beta-binding domain;IPR011989:Armadillo-like helical;IPR016024:Armadillo-type fold;IPR024931:Importin subunit alpha;IPR032413:Atypical Arm repeat;IPR036975:Importin-alpha, importin-beta-binding domain superfamily;	molecular_function:GO:0005515:protein binding;cellular_component:GO:0005737:cytoplasm|biological_process:GO:0006606:protein import into nucleus|molecular_function:GO:0061608:nuclear import signal receptor activity;biological_process:GO:0006606:protein import into nucleus;biological_process:GO:0006606:protein import into nucleus|molecular_function:GO:0061608:nuclear import signal receptor activity;	K23583:642:KPNA3_4: importin subunit alpha-4/3	uc		0	0	0	0	0	0	0	0	0	0	0	0	0	0	0	0	2	0	0	0	0	0	0	0	2	0	0	0	1	-	-	-		0	0	0
	KAF6780064.1	gi|1892369392|gb|KAF6780064.1|	Ubiquitin-activating enzyme E1	-	90	1892369392	820	hypothetical protein AHF37_00432	IPR000011:Ubiquitin/SUMO-activating enzyme E1;IPR000594:THIF-type NAD/FAD binding fold;IPR019572:Ubiquitin-activating enzyme, SCCH domain;IPR032418:Ubiquitin-activating enzyme E1, FCCH domain;IPR032420:Ubiquitin-activating enzyme E1, four-helix bundle;IPR035985:Ubiquitin-activating enzyme;IPR042063:Ubiquitin-activating enzyme E1, SCCH domain;IPR042302:Ubiquitin-activating enzyme E1, FCCH domain s…	biological_process:GO:0006464:protein modification process|molecular_function:GO:0008641:ubiquitin-like modifier activating enzyme activity;molecular_function:GO:0008641:ubiquitin-like modifier activating enzyme activity;	K03178:784:UBE1, UBA1: ubiquitin-activating enzyme E1 [EC:6.2.1.45]	prot		0	0	0	0	0	0	0	0	0	0	0	0	0	0	14	11	13	6	0	0	0	0	0	0	18	6	0	0	3	-	-	Y		0	0	0
	KAF6780046.1	gi|1892369351|gb|KAF6780046.1|	Coiled-coil domain-containing protein 124	-	26	1892369351	223	hypothetical protein AHF37_00499	IPR010422:Coiled-coil domain-containing protein 124/Oxs1;	-	-	uk		0	0	0	0	0	0	0	0	0	0	0	0	0	0	1	1	2	1	0	0	0	0	0	0	4	1	0	0	1	-	-	-		0	0	0
	KAF6780043.1	gi|1892369338|gb|KAF6780043.1|	Rab-GTPase-TBC domain	-	91	1892369338	816	hypothetical protein AHF37_00724	IPR000195:Rab-GTPase-TBC domain;IPR031214:Ecotropic viral integration site 5 protein;IPR035969:Rab-GTPase-TBC domain superfamily;	molecular_function:GO:0005096:GTPase activator activity|biological_process:GO:0043087:regulation of GTPase activity;	K20242:448:EVI5: ecotropic viral integration site 5 protein	uc		0	0	0	0	0	0	0	0	0	0	0	0	0	0	0	0	0	2	0	0	0	0	0	0	0	2	0	0	0	-	-	-		0	0	0
	KAF6780042.1	gi|1892369330|gb|KAF6780042.1|	14-3-3 protein epsilon	-	35	1892369330	308	hypothetical protein AHF37_01468	IPR000308:14-3-3 protein;IPR023410:14-3-3 domain;IPR036815:14-3-3 domain superfamily;	-	K16197:286:YWHAB_Q_Z: 14-3-3 protein beta/theta/zeta	st		0	0	0	0	0	0	0	0	0	0	0	0	0	0	11	11	12	13	0	0	0	0	0	0	13	13	0	0	3	-	-	Y		0	0	0
	KAF6780036.1	gi|1892369319|gb|KAF6780036.1|	Laminin subunit gamma-1	-	75	1892369319	662	hypothetical protein AHF37_00449	-	-	-	uk		0	0	0	0	0	0	0	0	0	0	0	0	0	0	6	5	2	2	0	0	0	0	0	0	9	2	0	0	3	-	-	Y		0	0	0
	KAF6780016.1	gi|1892369263|gb|KAF6780016.1|	translation initiation factor 1 (Clonorchis sinensis)	-	12	1892369263	107	hypothetical protein AHF37_00513	IPR001950:SUI1 domain;IPR005874:Eukaryotic translation initiation factor SUI1;IPR036877:SUI1 domain superfamily;	molecular_function:GO:0003743:translation initiation factor activity;molecular_function:GO:0003743:translation initiation factor activity|biological_process:GO:0006413:translational initiation;	K03113:150:EIF1, SUI1: translation initiation factor 1	ps		0	0	0	0	0	0	0	0	0	0	0	0	0	0	0	2	0	2	0	0	0	0	0	0	2	2	0	0	1	-	-	-		0	0	0
	KAF6780015.1	gi|1892369262|gb|KAF6780015.1|	GTP-binding protein rhoA	-	19	1892369262	167	hypothetical protein AHF37_00512	IPR001806:Small GTPase;IPR003578:Small GTPase Rho;IPR005225:Small GTP-binding protein domain;IPR027417:P-loop containing nucleoside triphosphate hydrolase;	molecular_function:GO:0003924:GTPase activity|molecular_function:GO:0005525:GTP binding;molecular_function:GO:0005525:GTP binding;molecular_function:GO:0005525:GTP binding|biological_process:GO:0007264:small GTPase mediated signal transduction;	K04513:249:RHOA: Ras homolog gene family, member A	uc		0	0	0	0	0	0	0	0	0	0	0	0	0	0	3	1	0	0	0	0	0	0	0	0	4	0	0	0	1	-	-	-		0	0	0
	KAF6779998.1	gi|1892369208|gb|KAF6779998.1|	Ribose-phosphate pyrophosphokinase 2	-	47	1892369208	422	hypothetical protein AHF37_00575	IPR000836:Phosphoribosyltransferase domain;IPR005946:Ribose-phosphate pyrophosphokinase;IPR029057:Phosphoribosyltransferase-like;IPR029099:Ribose-phosphate pyrophosphokinase, N-terminal domain;	molecular_function:GO:0000287:magnesium ion binding|molecular_function:GO:0004749:ribose phosphate diphosphokinase activity|biological_process:GO:0009165:nucleotide biosynthetic process;biological_process:GO:0009116:nucleoside metabolic process;	K00948:554:PRPS, prsA: ribose-phosphate pyrophosphokinase [EC:2.7.6.1]	uk		0	0	0	0	0	0	0	0	0	0	0	0	0	0	0	0	2	0	0	0	0	0	0	0	2	0	0	0	1	-	-	-		0	0	0
	KAF6779996.1	gi|1892369200|gb|KAF6779996.1|	Putative retinal dehydrogenase	-	37	1892369200	327	hypothetical protein AHF37_00958	IPR002347:Short-chain dehydrogenase/reductase SDR;IPR036291:NAD(P)-binding domain superfamily;	molecular_function:GO:0016491:oxidoreductase activity;	K11153:121:RDH12: retinol dehydrogenase 12 [EC:1.1.1.300]	uk		0	0	0	0	0	0	0	0	0	0	0	0	0	0	13	14	15	17	0	0	0	0	0	0	18	17	0	0	3	-	-	Y		0	0	0
	KAF6779990.1	gi|1892369186|gb|KAF6779990.1|	DIS3-like exonuclease 2	-	140	1892369186	1252	hypothetical protein AHF37_00550	IPR001900:Ribonuclease II/R;IPR012340:Nucleic acid-binding, OB-fold;IPR041093:DIS3-like exonuclease 2, C-terminal;IPR041505:Dis3-like cold-shock domain 2;	molecular_function:GO:0003723:RNA binding|molecular_function:GO:0004540:ribonuclease activity;	K18758:371:DIS3L2: DIS3-like exonuclease 2 [EC:3.1.13.-]	met/nuc		0	0	0	0	0	0	0	0	3	0	0	0	0	0	0	0	0	0	0	0	0	3	0	0	0	0	0	1	0	-	-	-		0	0	0
	KAF6779984.1	gi|1892369165|gb|KAF6779984.1|	Ubiquitin carboxyl-terminal hydrolase 7	-	156	1892369165	1403	hypothetical protein AHF37_00494	IPR001394:Peptidase C19, ubiquitin carboxyl-terminal hydrolase;IPR002083:MATH/TRAF domain;IPR008974:TRAF-like;IPR024729:Ubiquitin carboxyl-terminal hydrolase 7, ICP0-binding domain;IPR028889:Ubiquitin specific protease domain;IPR029346:Ubiquitin carboxyl-terminal hydrolase, C-terminal;IPR038765:Papain-like cysteine peptidase superfamily;	molecular_function:GO:0004843:cysteine-type deubiquitinase activity|biological_process:GO:0016579:protein deubiquitination;molecular_function:GO:0005515:protein binding;	K11838:932:USP7, UBP15: ubiquitin carboxyl-terminal hydrolase 7 [EC:3.4.19.12]	prot		0	0	0	0	0	0	0	0	0	0	0	0	0	0	4	0	1	3	0	0	0	0	0	0	5	3	0	0	1	-	-	-		0	0	0
	KAF6779976.1	gi|1892369141|gb|KAF6779976.1|	SAR1 gene homolog B	-	22	1892369141	199	hypothetical protein AHF37_00588	IPR005225:Small GTP-binding protein domain;IPR006687:Small GTPase superfamily, SAR1-type;IPR006689:Small GTPase superfamily, ARF/SAR type;IPR027417:P-loop containing nucleoside triphosphate hydrolase;	molecular_function:GO:0003924:GTPase activity|molecular_function:GO:0005525:GTP binding;molecular_function:GO:0005525:GTP binding;molecular_function:GO:0005525:GTP binding|biological_process:GO:0006886:intracellular protein transport;	K07953:324:SAR1: GTP-binding protein SAR1 [EC:3.6.5.-]	uc		0	0	0	0	0	0	0	0	0	0	0	0	0	0	1	1	0	0	0	0	0	0	0	0	2	0	0	0	0	-	-	-		0	0	0
	KAF6779974.1	gi|1892369139|gb|KAF6779974.1|	Heat shock protein 70	-	71	1892369139	642	hypothetical protein AHF37_00586	IPR013126:Heat shock protein 70 family;IPR029047:Heat shock protein 70kD, peptide-binding domain superfamily;IPR029048:Heat shock protein 70kD, C-terminal domain superfamily;IPR043129:ATPase, nucleotide binding domain;	molecular_function:GO:0005524:ATP binding|molecular_function:GO:0016887:ATP hydrolysis activity;	K03283:1019:HSPA1s: heat shock 70kDa protein 1/2/6/8	pm		0	1	0	0	0	1	1	1	1	1	1	1	1	0	9	10	11	10	1	1	1	1	1	1	12	10	0	0	3	-	-	Y		0	1	0
	KAF6779971.1	gi|1892369120|gb|KAF6779971.1|	Heat shock protein 90	-	76	1892369120	662	hypothetical protein AHF37_00585	IPR001404:Heat shock protein Hsp90 family;IPR003594:Histidine kinase/HSP90-like ATPase;IPR020568:Ribosomal protein S5 domain 2-type fold;IPR020575:Heat shock protein Hsp90, N-terminal;IPR036890:Histidine kinase/HSP90-like ATPase superfamily;IPR037196:HSP90, C-terminal domain;	molecular_function:GO:0005524:ATP binding|biological_process:GO:0006457:protein folding|molecular_function:GO:0016887:ATP hydrolysis activity|molecular_function:GO:0051082:unfolded protein binding;	K04079:900:HSP90A, htpG: molecular chaperone HtpG	pm		0	0	0	2	0	0	1	0	0	0	0	0	0	1	11	15	13	18	0	2	1	0	0	1	18	18	0	0	3	-	-	Y		0	0	0
	KAF6779961.1	gi|1892369088|gb|KAF6779961.1|	translation initiation factor 1A	-	21	1892369088	185	hypothetical protein AHF37_00581	IPR001253:Translation initiation factor 1A (eIF-1A);IPR006196:RNA-binding domain, S1, IF1 type;IPR012340:Nucleic acid-binding, OB-fold;	molecular_function:GO:0003723:RNA binding|molecular_function:GO:0003743:translation initiation factor activity|biological_process:GO:0006413:translational initiation;molecular_function:GO:0003743:translation initiation factor activity|biological_process:GO:0006413:translational initiation;	K03236:197:EIF1A: translation initiation factor 1A	ps		0	0	0	0	0	0	0	0	0	0	0	0	0	0	2	0	1	1	0	0	0	0	0	0	3	1	0	0	1	-	-	-		0	0	0
	KAF6779958.1	gi|1892369077|gb|KAF6779958.1|	Spectrin beta chain, non-erythrocytic	-	271	1892369077	2337	hypothetical protein AHF37_00652	IPR001605:Pleckstrin homology domain, spectrin-type;IPR001715:Calponin homology domain;IPR001849:Pleckstrin homology domain;IPR002017:Spectrin repeat;IPR011993:PH-like domain superfamily;IPR016343:Spectrin, beta subunit;IPR018159:Spectrin/alpha-actinin;IPR036872:CH domain superfamily;IPR041681:Pleckstrin homology domain 9;	molecular_function:GO:0003779:actin binding|molecular_function:GO:0005200:structural constituent of cytoskeleton|cellular_component:GO:0008091:spectrin;molecular_function:GO:0005515:protein binding;molecular_function:GO:0005515:protein binding|molecular_function:GO:0005543:phospholipid binding;	K06115:2662:SPTB: spectrin beta	cs		0	0	0	0	0	1	0	0	1	0	0	0	0	0	32	33	14	23	0	1	0	1	0	0	41	23	0	0	3	-	-	Y		0	0	0
	KAF6779951.1	gi|1892369056|gb|KAF6779951.1|	AP-2 complex subunit alpha-2	-	97	1892369056	876	hypothetical protein AHF37_00790	IPR002553:Clathrin/coatomer adaptor, adaptin-like, N-terminal;IPR003164:Clathrin adaptor, alpha-adaptin, appendage, C-terminal subdomain;IPR008152:Clathrin adaptor, alpha/beta/gamma-adaptin, appendage, Ig-like subdomain;IPR009028:Coatomer/calthrin adaptor appendage, C-terminal subdomain;IPR011989:Armadillo-like helical;IPR012295:TBP domain superfamily;IPR013041:Clathrin adaptor, appendage, Ig-lik…	biological_process:GO:0006886:intracellular protein transport|biological_process:GO:0016192:vesicle-mediated transport;biological_process:GO:0006886:intracellular protein transport|biological_process:GO:0016192:vesicle-mediated transport|cellular_component:GO:0030117:membrane coat;biological_process:GO:0006886:intracellular protein transport|biological_process:GO:0016192:vesicle-mediated transpor…	K11824:858:AP2A: AP-2 complex subunit alpha	uk		0	0	0	0	0	0	0	0	1	0	0	0	0	0	0	0	3	3	0	0	0	1	0	0	3	3	0	0	1	-	-	-		0	0	0
	KAF6779937.1	gi|1892369019|gb|KAF6779937.1|	Ectonucleotide pyrophosphatase/phosphodiesterase family member 5	-	63	1892369019	545	hypothetical protein AHF37_00640	IPR002591:Type I phosphodiesterase/nucleotide pyrophosphatase/phosphate transferase;IPR017850:Alkaline-phosphatase-like, core domain superfamily;	molecular_function:GO:0003824:catalytic activity;	K18398:250:ENPP5: ectonucleotide pyrophosphatase/phosphodiesterase family member 5 [EC:3.1.-.-]	met/nuc		0	0	0	0	0	0	0	0	0	0	0	0	0	0	9	8	13	16	0	0	0	0	0	0	13	16	0	0	3	-	-	Y		0	0	0
	KAF6779936.1	gi|1892369018|gb|KAF6779936.1|	Ectonucleotide pyrophosphatase/phosphodiesterase family member 5	-	64	1892369018	560	hypothetical protein AHF37_00639	IPR002591:Type I phosphodiesterase/nucleotide pyrophosphatase/phosphate transferase;IPR017850:Alkaline-phosphatase-like, core domain superfamily;	molecular_function:GO:0003824:catalytic activity;	K18398:236:ENPP5: ectonucleotide pyrophosphatase/phosphodiesterase family member 5 [EC:3.1.-.-]	met/nuc		0	0	0	0	0	0	0	0	0	0	0	0	0	0	0	0	4	6	0	0	0	0	0	0	4	6	0	0	1	-	-	-		0	0	0
	KAF6779934.1	gi|1892369016|gb|KAF6779934.1|	Unknown product	-	21	1892369016	184	hypothetical protein AHF37_00637, partial	-	-	-	uk		0	0	0	0	0	0	0	0	0	0	0	0	0	0	0	0	2	0	0	0	0	0	0	0	2	0	0	0	1	-	-	-		0	0	0
	KAF6779930.1	gi|1892369006|gb|KAF6779930.1|	Golgi-associated plant pathogenesis-related protein 1 (Clonorchis sinensis)	-	26	1892369006	224	hypothetical protein AHF37_00685	IPR001283:Cysteine-rich secretory protein-related;IPR014044:CAP domain;IPR034113:Golgi-associated plant pathogenesis-related protein 1, SCP domain;IPR035940:CAP superfamily;	-	-	pe		0	0	0	0	0	0	0	0	0	0	0	0	0	0	11	11	10	9	0	0	0	0	0	0	11	9	0	0	3	-	-	Y		0	0	0
	KAF6779926.1	gi|1892368990|gb|KAF6779926.1|	Phosphatidylinositol transfer protein alpha isoform	-	32	1892368990	270	hypothetical protein AHF37_00572	IPR001666:Phosphatidylinositol transfer protein;IPR023393:START-like domain superfamily;	molecular_function:GO:0005548:phospholipid transporter activity|biological_process:GO:0015914:phospholipid transport;	-	uc		0	0	0	0	0	0	0	0	0	0	0	0	0	0	3	3	4	0	0	0	0	0	0	0	8	0	0	0	3	-	-	Y		0	0	0
	KAF6779925.1	gi|1892368989|gb|KAF6779925.1|	Unknown product	-	75	1892368989	657	hypothetical protein AHF37_00571	-	-	-	uk		0	0	0	0	0	0	0	0	0	0	0	0	0	0	1	0	1	0	0	0	0	0	0	0	2	0	0	0	0	-	-	-		0	0	0
	KAF6779922.1	gi|1892368986|gb|KAF6779922.1|	Casein kinase I isoform alpha	-	41	1892368986	357	hypothetical protein AHF37_00568	IPR000719:Protein kinase domain;IPR011009:Protein kinase-like domain superfamily;	molecular_function:GO:0004672:protein kinase activity|molecular_function:GO:0005524:ATP binding|biological_process:GO:0006468:protein phosphorylation;	K08957:514:CSNK1A: casein kinase 1, alpha [EC:2.7.11.1]	st		0	0	0	0	0	0	0	0	0	0	0	0	0	0	0	0	4	3	0	0	0	0	0	0	4	3	0	0	1	-	-	-		0	0	0
	KAF6779917.1	gi|1892368968|gb|KAF6779917.1|	ATP-dependent 6-phosphofructokinase-like isoform X2 - probable fragment	-	107	1892368968	977	hypothetical protein AHF37_00478	IPR000023:Phosphofructokinase domain;IPR009161:ATP-dependent 6-phosphofructokinase, eukaryotic-type;IPR022953:ATP-dependent 6-phosphofructokinase;IPR035966:Phosphofructokinase superfamily;	molecular_function:GO:0003872:6-phosphofructokinase activity|molecular_function:GO:0005524:ATP binding|cellular_component:GO:0005737:cytoplasm|biological_process:GO:0006096:glycolytic process;molecular_function:GO:0003872:6-phosphofructokinase activity|biological_process:GO:0006002:fructose 6-phosphate metabolic process|biological_process:GO:0006096:glycolytic process;molecular_function:GO:000387…	K00850:713:pfkA, PFK: 6-phosphofructokinase 1 [EC:2.7.1.11]	met/carb		0	0	0	0	0	0	0	0	0	0	0	0	0	0	2	0	4	0	0	0	0	0	0	0	6	0	0	0	2	-	-	Y		0	0	0
	KAF6779908.1	gi|1892368945|gb|KAF6779908.1|	peptidoglycan recognition protein - probable fragment	-	14	1892368945	122	hypothetical protein AHF37_00527	IPR002502:N-acetylmuramoyl-L-alanine amidase domain;IPR006619:Peptidoglycan recognition protein family domain, metazoa/bacteria;IPR015510:Peptidoglycan recognition protein;IPR036505:N-acetylmuramoyl-L-alanine amidase/PGRP domain superfamily;	molecular_function:GO:0008270:zinc ion binding|molecular_function:GO:0008745:N-acetylmuramoyl-L-alanine amidase activity|biological_process:GO:0009253:peptidoglycan catabolic process;molecular_function:GO:0008745:N-acetylmuramoyl-L-alanine amidase activity|biological_process:GO:0009253:peptidoglycan catabolic process;	K01446:108:PGRP: peptidoglycan recognition protein	imm		0	0	0	0	0	0	0	0	0	0	0	0	0	0	0	0	0	2	0	0	0	0	0	0	0	2	0	0	0	-	-	-		0	0	0
	KAF6779902.1	gi|1892368929|gb|KAF6779902.1|	14-3-3 protein epsilon	-	33	1892368929	292	hypothetical protein AHF37_00564	IPR000308:14-3-3 protein;IPR023410:14-3-3 domain;IPR036815:14-3-3 domain superfamily;	-	K06630:303:YWHAE: 14-3-3 protein epsilon	st		0	0	0	0	0	0	0	0	0	0	0	0	0	0	13	14	12	13	0	0	0	0	0	0	14	13	0	0	3	-	-	Y		0	0	0
	KAF6779887.1	gi|1892368891|gb|KAF6779887.1|	Cell division control protein 42	-	11	1892368891	104	hypothetical protein AHF37_00764, partial	IPR001806:Small GTPase;IPR027417:P-loop containing nucleoside triphosphate hydrolase;	molecular_function:GO:0003924:GTPase activity|molecular_function:GO:0005525:GTP binding;	K04393:135:CDC42: cell division control protein 42	uk		0	0	0	0	0	0	0	0	0	0	0	0	0	0	3	0	2	2	0	0	0	0	0	0	5	2	0	0	2	-	-	Y		0	0	0
	KAF6779876.1	gi|1892368851|gb|KAF6779876.1|	Cytoplasmic dynein 1 intermediate chain 2 - probable fragment	-	92	1892368851	821	hypothetical protein AHF37_00658	IPR001680:WD40 repeat;IPR015943:WD40/YVTN repeat-like-containing domain superfamily;IPR017986:WD40-repeat-containing domain;IPR025956:Cytoplasmic dynein 1 intermediate chain 1/2;IPR036322:WD40-repeat-containing domain superfamily;	molecular_function:GO:0005515:protein binding;cellular_component:GO:0005868:cytoplasmic dynein complex|biological_process:GO:0007018:microtubule-based movement;	K10415:532:DYNC1I, DNCI: dynein cytoplasmic 1 intermediate chain	cs		0	0	0	0	0	0	0	0	0	0	0	0	0	0	1	5	2	2	0	0	0	0	0	0	8	2	0	0	2	-	-	Y		0	0	0
	KAF6779875.1	gi|1892368850|gb|KAF6779875.1|	Stress-induced-phosphoprotein 1	-	36	1892368850	319	hypothetical protein AHF37_00657	IPR001440:Tetratricopeptide repeat 1;IPR006636:Heat shock chaperonin-binding;IPR011990:Tetratricopeptide-like helical domain superfamily;IPR013026:Tetratricopeptide repeat-containing domain;IPR013105:Tetratricopeptide repeat 2;IPR019734:Tetratricopeptide repeat;IPR041243:STI1 domain;	molecular_function:GO:0005515:protein binding;	K09553:436:STIP1: stress-induced-phosphoprotein 1	uc		0	0	0	0	0	0	0	0	0	0	0	0	0	0	13	10	11	12	0	0	0	0	0	0	14	12	0	0	3	-	-	Y		0	0	0
	KAF6779869.1	gi|1892368830|gb|KAF6779869.1|	TBC1 domain family member 24	-	29	1892368830	267	hypothetical protein AHF37_00607	IPR006571:TLDc domain;	-	K21841:118:TBC1D24: TBC1 domain family member 24	uk		0	0	0	0	0	0	0	0	0	0	0	0	0	0	1	2	0	1	0	0	0	0	0	0	3	1	0	0	1	-	-	-		0	0	0
	KAF6779863.1	gi|1892368811|gb|KAF6779863.1|	bifunctional arginine demethylase and lysyl-hydroxylase JMJD6-like	-	48	1892368811	423	hypothetical protein AHF37_00634	IPR003347:JmjC domain;	-	K11323:434:JMJD6: histone arginine demethylase JMJD6 [EC:1.14.11.-]	tm		0	0	0	0	0	0	0	0	0	0	0	0	0	0	0	0	0	2	0	0	0	0	0	0	0	2	0	0	0	-	-	-		0	0	0
	KAF6779857.1	gi|1892368790|gb|KAF6779857.1|	E3 ubiquitin-protein ligase	-	51	1892368790	454	hypothetical protein AHF37_00750, partial	IPR001202:WW domain;IPR036020:WW domain superfamily;	molecular_function:GO:0005515:protein binding;	K05633:210:WWP1, AIP5: NEDD4-like E3 ubiquitin-protein ligase WWP1 [EC:2.3.2.26]	prot		0	0	0	0	0	0	0	0	0	0	0	0	0	0	5	3	8	11	0	0	0	0	0	0	9	11	0	0	3	-	-	Y		0	0	0
	KAF6779847.1	gi|1892368757|gb|KAF6779847.1|	Prefoldin subunit 2	-	23	1892368757	200	hypothetical protein AHF37_00799	IPR002777:Prefoldin beta-like;IPR009053:Prefoldin;IPR027235:Prefoldin subunit 2;	biological_process:GO:0006457:protein folding|cellular_component:GO:0016272:prefoldin complex;biological_process:GO:0006457:protein folding|cellular_component:GO:0016272:prefoldin complex|molecular_function:GO:0051082:unfolded protein binding;	K09549:110:PFDN2: prefoldin subunit 2	uk		0	0	0	0	0	0	0	0	0	0	0	0	0	0	2	0	1	2	0	0	0	0	0	0	3	2	0	0	1	-	-	-		0	0	0
	KAF6779836.1	gi|1892368703|gb|KAF6779836.1|	Cell cycle control protein 50A	-	39	1892368703	343	hypothetical protein AHF37_00603	IPR005045:CDC50/LEM3 family;	cellular_component:GO:0016020:membrane;	-	uc		0	0	0	0	0	0	0	0	0	0	0	0	0	0	7	7	7	8	0	0	0	0	0	0	8	8	0	0	3	-	-	Y		0	0	0
	KAF6779834.1	gi|1892368692|gb|KAF6779834.1|	Serine/threonine-protein kinase mTOR	-	369	1892368692	3323	hypothetical protein AHF37_00648	IPR000403:Phosphatidylinositol 3-/4-kinase, catalytic domain;IPR003151:PIK-related kinase, FAT;IPR003152:FATC domain;IPR009076:FKBP12-rapamycin binding domain;IPR011009:Protein kinase-like domain superfamily;IPR011989:Armadillo-like helical;IPR014009:PIK-related kinase;IPR016024:Armadillo-type fold;IPR024585:Domain of unknown function DUF3385, target of rapamycin protein;IPR026683:Serine/threonin…	molecular_function:GO:0004674:protein serine/threonine kinase activity;molecular_function:GO:0005515:protein binding;molecular_function:GO:0016301:kinase activity;molecular_function:GO:0044877:protein-containing complex binding;	K07203:852:MTOR, FRAP, TOR: serine/threonine-protein kinase mTOR [EC:2.7.11.1]	st		0	0	0	0	0	0	0	0	0	0	0	0	0	0	0	0	4	0	0	0	0	0	0	0	4	0	0	0	1	-	-	-		0	0	0
	KAF6779818.1	gi|1892368646|gb|KAF6779818.1|	Casein kinase I isoform alpha	-	20	1892368646	169	hypothetical protein AHF37_00675	IPR000719:Protein kinase domain;IPR011009:Protein kinase-like domain superfamily;	molecular_function:GO:0004672:protein kinase activity|molecular_function:GO:0005524:ATP binding|biological_process:GO:0006468:protein phosphorylation;	K08957:226:CSNK1A: casein kinase 1, alpha [EC:2.7.11.1]	uk		0	0	0	0	0	0	0	0	0	0	0	0	0	0	0	3	2	2	0	0	0	0	0	0	5	2	0	0	2	-	-	Y		0	0	0
	KAF6779809.1	gi|1892368623|gb|KAF6779809.1|	Calcium-transporting ATPase	-	68	1892368623	608	hypothetical protein AHF37_01947	IPR001757:P-type ATPase;IPR006068:Cation-transporting P-type ATPase, C-terminal;IPR022141:Plasma membrane calcium transporting P-type ATPase, C-terminal;IPR023214:HAD superfamily;IPR023298:P-type ATPase, transmembrane domain superfamily;IPR023299:P-type ATPase, cytoplasmic domain N;IPR030320:Plasma membrane calcium-transporting ATPase 1;IPR036412:HAD-like superfamily;	molecular_function:GO:0000166:nucleotide binding;molecular_function:GO:0005388:P-type calcium transporter activity;molecular_function:GO:0005388:P-type calcium transporter activity|molecular_function:GO:0005524:ATP binding|cellular_component:GO:0016021:integral component of membrane|biological_process:GO:0070588:calcium ion transmembrane transport;molecular_function:GO:0005524:ATP binding|cellula…	K05850:258:ATP2B: P-type Ca2+ transporter type 2B [EC:7.2.2.10]	uk		0	0	0	0	0	0	0	0	1	0	0	0	0	0	11	10	4	9	0	0	0	1	0	0	13	9	0	0	3	-	-	Y		0	0	0
	KAF6779799.1	gi|1892368589|gb|KAF6779799.1|	ADP-ribosylation factor 6	-	20	1892368589	177	hypothetical protein AHF37_00711	IPR005225:Small GTP-binding protein domain;IPR006689:Small GTPase superfamily, ARF/SAR type;IPR027417:P-loop containing nucleoside triphosphate hydrolase;IPR041838:ADP-ribosylation factor 6;	molecular_function:GO:0003924:GTPase activity;molecular_function:GO:0003924:GTPase activity|molecular_function:GO:0005525:GTP binding;molecular_function:GO:0005525:GTP binding;	K07941:278:ARF6: ADP-ribosylation factor 6	met/energy		0	0	0	0	0	0	0	0	0	0	0	0	0	0	2	0	3	3	0	0	0	0	0	0	5	3	0	0	2	-	-	Y		0	0	0
	KAF6779794.1	gi|1892368574|gb|KAF6779794.1|	Guanine nucleotide-binding protein subunit beta	-	37	1892368574	340	hypothetical protein AHF37_00617	IPR001632:G-protein, beta subunit;IPR001680:WD40 repeat;IPR015943:WD40/YVTN repeat-like-containing domain superfamily;IPR016346:Guanine nucleotide-binding protein, beta subunit;IPR017986:WD40-repeat-containing domain;IPR020472:G-protein beta WD-40 repeat;IPR036322:WD40-repeat-containing domain superfamily;	molecular_function:GO:0005515:protein binding;biological_process:GO:0007165:signal transduction;	K04536:647:GNB1: guanine nucleotide-binding protein G(I)/G(S)/G(T) subunit beta-1	uk		0	0	0	0	0	0	0	0	0	1	0	0	0	0	2	0	0	1	0	0	0	1	0	0	2	1	0	0	1	-	-	-		0	0	0
	KAF6779785.1	gi|1892368540|gb|KAF6779785.1|	Gamma-glutamyltransferase-like protein 3 (T03 family)	-	96	1892368540	898	hypothetical protein AHF37_00689	IPR000101:Gamma-glutamyltranspeptidase;IPR029055:Nucleophile aminohydrolases, N-terminal;IPR043137:Gamma-glutamyltranspeptidase, small subunit;IPR043138:Gamma-glutamyltranspeptidase, large subunit, C-terminal domain;	biological_process:GO:0006751:glutathione catabolic process|molecular_function:GO:0036374:glutathione hydrolase activity;	K00681:157:ggt: gamma-glutamyltranspeptidase / glutathione hydrolase [EC:2.3.2.2 3.4.19.13]	pm/protease		0	0	0	0	0	0	0	0	0	0	0	0	0	0	12	12	13	15	0	0	0	0	0	0	13	15	0	0	3	-	-	Y		0	0	0
	KAF6779783.1	gi|1892368532|gb|KAF6779783.1|	Glucose-6-phosphate 1-dehydrogenase	-	12	1892368532	102	hypothetical protein AHF37_01222	IPR001282:Glucose-6-phosphate dehydrogenase;IPR022675:Glucose-6-phosphate dehydrogenase, C-terminal;	molecular_function:GO:0004345:glucose-6-phosphate dehydrogenase activity|biological_process:GO:0006006:glucose metabolic process|molecular_function:GO:0050661:NADP binding;biological_process:GO:0006006:glucose metabolic process|molecular_function:GO:0016614:oxidoreductase activity, acting on CH-OH group of donors|molecular_function:GO:0050661:NADP binding;	K00036:125:G6PD, zwf: glucose-6-phosphate 1-dehydrogenase [EC:1.1.1.49 1.1.1.363]	uk		0	0	0	0	0	0	0	0	0	0	0	0	0	0	2	0	0	0	0	0	0	0	0	0	2	0	0	0	1	-	-	-		0	0	0
	KAF6779777.1	gi|1892368511|gb|KAF6779777.1|	Phosphatidylinositide phosphatase SAC2	-	44	1892368511	396	hypothetical protein AHF37_01179	IPR002013:SAC domain;	molecular_function:GO:0016791:phosphatase activity;	K21798:90:SAC2, INPP5F: phosphatidylinositol 4-phosphatase [EC:3.1.3.-]	cs		0	0	0	0	0	0	0	0	0	0	0	0	0	0	0	0	0	4	0	0	0	0	0	0	0	4	0	0	0	-	-	-		0	0	0
	KAF6779763.1	gi|1892368477|gb|KAF6779763.1|	isoamyl acetate esterase	-	23	1892368477	206	hypothetical protein AHF37_00867	IPR013830:SGNH hydrolase-type esterase domain;IPR036514:SGNH hydrolase superfamily;	-	K23978:174:IAH1: isoamyl acetate esterase [EC:3.1.1.112]	uc		0	0	0	0	0	0	0	0	0	0	0	0	0	0	0	0	2	0	0	0	0	0	0	0	2	0	0	0	1	-	-	-		0	0	0
	KAF6779760.1	gi|1892368466|gb|KAF6779760.1|	Filamin-A	-	229	1892368466	2120	hypothetical protein AHF37_00804	IPR001298:Filamin/ABP280 repeat;IPR013783:Immunoglobulin-like fold;IPR014756:Immunoglobulin E-set;IPR017868:Filamin/ABP280 repeat-like;IPR044801:Filamin family;	molecular_function:GO:0005515:protein binding;biological_process:GO:0030036:actin cytoskeleton organization|molecular_function:GO:0051015:actin filament binding;	K04437:1372:FLNA: filamin	cs		0	0	0	0	0	0	0	0	0	0	0	0	0	0	29	29	25	27	0	0	0	0	0	0	39	27	0	0	3	-	-	Y		0	0	0
	KAF6779758.1	gi|1892368464|gb|KAF6779758.1|	Filamin-A	-	15	1892368464	126	hypothetical protein AHF37_00802	IPR001715:Calponin homology domain;IPR036872:CH domain superfamily;IPR044801:Filamin family;	molecular_function:GO:0005515:protein binding;biological_process:GO:0030036:actin cytoskeleton organization|molecular_function:GO:0051015:actin filament binding;	K04437:131:FLNA: filamin	uk		0	0	0	0	0	0	0	0	0	0	0	0	0	0	1	0	0	0	0	0	0	0	0	0	1	0	0	0	0	-	-	-		0	0	0
	KAF6779749.1	gi|1892368421|gb|KAF6779749.1|	25652	-	34	1892368421	304	hypothetical protein AHF37_00882	IPR001683:Phox homology;IPR036871:PX domain superfamily;	molecular_function:GO:0035091:phosphatidylinositol binding;	-	uc		0	0	0	0	0	0	0	0	0	0	0	0	0	0	0	0	0	2	0	0	0	0	0	0	0	2	0	0	0	-	-	-		0	0	0
	KAF6779726.1	gi|1892368346|gb|KAF6779726.1|	Synaptobrevin homolog YKT6	-	23	1892368346	201	hypothetical protein AHF37_00943	IPR001388:Synaptobrevin;IPR010908:Longin domain;IPR011012:Longin-like domain superfamily;IPR042855:v-SNARE, coiled-coil homology domain;	cellular_component:GO:0016021:integral component of membrane|biological_process:GO:0016192:vesicle-mediated transport;	K08516:233:YKT6: synaptobrevin homolog YKT6	uc		0	0	0	0	0	0	0	0	0	0	0	0	0	0	6	6	7	9	0	0	0	0	0	0	8	9	0	0	3	-	-	Y		0	0	0
	KAF6779716.1	gi|1892368318|gb|KAF6779716.1|	Acetyl-CoA acetyltransferase	-	54	1892368318	493	hypothetical protein AHF37_00826	IPR002155:Thiolase;IPR016039:Thiolase-like;IPR020616:Thiolase, N-terminal;IPR020617:Thiolase, C-terminal;	molecular_function:GO:0016746:acyltransferase activity;molecular_function:GO:0016747:acyltransferase activity, transferring groups other than amino-acyl groups;	K00626:311:ACAT, atoB: acetyl-CoA C-acetyltransferase [EC:2.3.1.9]	met/lipd		0	0	0	0	0	0	0	0	0	0	0	0	0	0	0	0	0	2	0	0	0	0	0	0	0	2	0	0	0	-	-	-		0	0	0
	KAF6779715.1	gi|1892368317|gb|KAF6779715.1|	LIS1: platelet-activating factor acetylhydrolase IB subunit alpha	-	53	1892368317	475	hypothetical protein AHF37_00825, partial	IPR001680:WD40 repeat;IPR015943:WD40/YVTN repeat-like-containing domain superfamily;IPR017986:WD40-repeat-containing domain;IPR020472:G-protein beta WD-40 repeat;IPR036322:WD40-repeat-containing domain superfamily;	molecular_function:GO:0005515:protein binding;	K16794:410:PAFAH1B1, LIS1: platelet-activating factor acetylhydrolase IB subunit alpha	uc		0	0	0	0	0	0	0	0	0	0	0	0	0	0	0	2	0	2	0	0	0	0	0	0	2	2	0	0	1	-	-	-		0	0	0
	KAF6779710.1	gi|1892368301|gb|KAF6779710.1|	Protein kinase C	-	54	1892368301	474	hypothetical protein AHF37_00842	IPR000270:PB1 domain;IPR000719:Protein kinase domain;IPR002219:Protein kinase C-like, phorbol ester/diacylglycerol-binding domain;IPR011009:Protein kinase-like domain superfamily;IPR020454:Diacylglycerol/phorbol-ester binding;	molecular_function:GO:0004672:protein kinase activity|molecular_function:GO:0005524:ATP binding|biological_process:GO:0006468:protein phosphorylation;molecular_function:GO:0005515:protein binding;biological_process:GO:0035556:intracellular signal transduction;	K06069:360:PRKCI: atypical protein kinase C iota type [EC:2.7.11.13]	st		0	0	0	0	0	0	0	0	0	0	0	0	0	0	10	10	7	9	0	0	0	0	0	0	12	9	0	0	3	-	-	Y		0	0	0
	KAF6779665.1	gi|1892368166|gb|KAF6779665.1|	Phospholipid-transporting ATPase	-	64	1892368166	565	hypothetical protein AHF37_00862	IPR006539:P-type ATPase, subfamily IV;IPR008250:P-type ATPase, A domain superfamily;IPR023298:P-type ATPase, transmembrane domain superfamily;IPR023299:P-type ATPase, cytoplasmic domain N;IPR032631:P-type ATPase, N-terminal;	molecular_function:GO:0000166:nucleotide binding;molecular_function:GO:0000287:magnesium ion binding|molecular_function:GO:0005524:ATP binding|biological_process:GO:0015914:phospholipid transport|cellular_component:GO:0016021:integral component of membrane|molecular_function:GO:0140326:ATPase-coupled intramembrane lipid transporter activity;	K14802:593:DRS2, ATP8A: phospholipid-transporting ATPase [EC:7.6.2.1]	tr		0	0	0	0	0	0	0	0	0	0	0	0	0	0	2	0	3	1	0	0	0	0	0	0	5	1	0	0	2	-	-	Y		0	0	0
	KAF6779664.1	gi|1892368158|gb|KAF6779664.1|	Ensconsin (Microtubule associated protein 7)	-	117	1892368158	1085	hypothetical protein AHF37_00752	-	-	-	cs		0	0	0	0	0	0	0	0	0	0	0	0	0	0	10	10	7	6	0	0	0	0	0	0	13	6	0	0	3	-	-	Y		0	0	0
	KAF6779663.1	gi|1892368157|gb|KAF6779663.1|	eukaryotic translation initiation factor 2 subunit 1-like	-	38	1892368157	338	hypothetical protein AHF37_00751	IPR003029:S1 domain;IPR011488:Translation initiation factor 2, alpha subunit;IPR012340:Nucleic acid-binding, OB-fold;IPR022967:RNA-binding domain, S1;IPR024054:Translation initiation factor 2, alpha subunit, middle domain superfamily;IPR024055:Translation initiation factor 2, alpha subunit, C-terminal;IPR044126:IF2a, S1-like domain;	molecular_function:GO:0003676:nucleic acid binding;molecular_function:GO:0003723:RNA binding;molecular_function:GO:0003723:RNA binding|molecular_function:GO:0003743:translation initiation factor activity;	K03237:411:EIF2S1: translation initiation factor 2 subunit 1	ps		0	0	0	0	0	0	0	0	0	0	0	0	0	0	12	11	11	9	0	0	0	0	0	0	13	9	0	0	3	-	-	Y		0	0	0
	KAF6779661.1	gi|1892368149|gb|KAF6779661.1|	T-complex protein 1 subunit gamma	-	57	1892368149	522	hypothetical protein AHF37_00945	IPR002423:Chaperonin Cpn60/TCP-1 family;IPR012719:T-complex protein 1, gamma subunit;IPR017998:Chaperone tailless complex polypeptide 1 (TCP-1);IPR027409:GroEL-like apical domain superfamily;IPR027410:TCP-1-like chaperonin intermediate domain superfamily;IPR027413:GroEL-like equatorial domain superfamily;	molecular_function:GO:0005524:ATP binding|biological_process:GO:0006457:protein folding|molecular_function:GO:0016887:ATP hydrolysis activity|molecular_function:GO:0051082:unfolded protein binding;molecular_function:GO:0005524:ATP binding|molecular_function:GO:0016887:ATP hydrolysis activity;	K09495:734:CCT3, TRIC5: T-complex protein 1 subunit gamma	uc		0	0	0	0	0	0	0	0	0	0	0	0	0	0	11	10	15	13	0	0	0	0	0	0	20	13	0	0	3	-	-	Y		0	0	0
	KAF6779653.1	gi|1892368127|gb|KAF6779653.1|	rpiA: ribose 5-phosphate isomerase A	-	21	1892368127	187	hypothetical protein AHF37_00721	IPR004788:Ribose 5-phosphate isomerase, type A;IPR037171:NagB/RpiA transferase-like;	molecular_function:GO:0004751:ribose-5-phosphate isomerase activity|biological_process:GO:0009052:pentose-phosphate shunt, non-oxidative branch;	K01807:133:rpiA: ribose 5-phosphate isomerase A [EC:5.3.1.6]	uk		0	0	0	0	0	0	0	0	0	0	0	0	0	0	0	0	2	0	0	0	0	0	0	0	2	0	0	0	1	-	-	-		0	0	0
	KAF6779645.1	gi|1892368104|gb|KAF6779645.1|	aminopeptidase W07G4.4	-	64	1892368104	592	hypothetical protein AHF37_00818	IPR000819:Peptidase M17, leucyl aminopeptidase, C-terminal;IPR011356:Peptidase M17, leucine aminopeptidase/peptidase B;	cellular_component:GO:0005737:cytoplasm|biological_process:GO:0019538:protein metabolic process|molecular_function:GO:0030145:manganese ion binding|molecular_function:GO:0070006:metalloaminopeptidase activity;biological_process:GO:0006508:proteolysis|molecular_function:GO:0070006:metalloaminopeptidase activity;	K01255:462:CARP, pepA: leucyl aminopeptidase [EC:3.4.11.1]	s/protease		0	0	0	0	0	0	0	0	0	0	0	0	0	0	12	12	17	17	0	0	0	0	0	0	17	17	0	0	3	-	-	Y		0	0	0
	KAF6779638.1	gi|1892368091|gb|KAF6779638.1|	40S ribosomal protein S3	-	38	1892368091	341	hypothetical protein AHF37_00857	IPR001351:Ribosomal protein S3, C-terminal;IPR004044:K Homology domain, type 2;IPR005703:Ribosomal protein S3, eukaryotic/archaeal;IPR009019:K homology domain superfamily, prokaryotic type;IPR015946:K homology domain-like, alpha/beta;IPR036419:Ribosomal protein S3, C-terminal domain superfamily;	molecular_function:GO:0003723:RNA binding;molecular_function:GO:0003735:structural constituent of ribosome|biological_process:GO:0006412:translation;molecular_function:GO:0003735:structural constituent of ribosome|biological_process:GO:0006412:translation|cellular_component:GO:0015935:small ribosomal subunit;	K02985:287:RP-S3e, RPS3: small subunit ribosomal protein S3e	ps		0	0	0	0	0	0	0	0	0	0	0	0	0	0	4	1	2	0	0	0	0	0	0	0	7	0	0	0	2	-	-	Y		0	0	0
	KAF6779635.1	gi|1892368080|gb|KAF6779635.1|	Unknown product	-	17	1892368080	150	hypothetical protein AHF37_00908	IPR027267:AH/BAR domain superfamily;	-	-	uk		0	0	0	0	0	0	0	0	0	0	0	0	0	0	0	2	0	0	0	0	0	0	0	0	2	0	0	0	1	-	-	-		0	0	0
	KAF6779615.1	gi|1892368021|gb|KAF6779615.1|	serine/threonine-protein phosphatase 2A catalytic subunit beta isoform	-	36	1892368021	311	hypothetical protein AHF37_00838	IPR004843:Calcineurin-like phosphoesterase domain, ApaH type;IPR006186:Serine/threonine-specific protein phosphatase/bis(5-nucleosyl)-tetraphosphatase;IPR029052:Metallo-dependent phosphatase-like;	molecular_function:GO:0016787:hydrolase activity;	K04382:605:PPP2C: serine/threonine-protein phosphatase 2A catalytic subunit [EC:3.1.3.16]	st		0	0	0	0	0	0	0	0	0	0	0	0	0	0	1	0	2	1	0	0	0	0	0	0	3	1	0	0	1	-	-	-		0	0	0
	KAF6779574.1	gi|1892367879|gb|KAF6779574.1|	Unknown product	-	45	1892367879	410	hypothetical protein AHF37_00797	IPR011935:Conserved hypothetical protein CHP02231;IPR025554:Domain of unknown function DUF4140;	-	-	uk		0	0	0	0	0	0	0	0	0	0	0	0	0	0	3	0	0	0	0	0	0	0	0	0	3	0	0	0	1	-	-	-		0	0	0
	KAF6779556.1	gi|1892367819|gb|KAF6779556.1|	Elongator complex protein 3	-	68	1892367819	603	hypothetical protein AHF37_00855	IPR000182:GNAT domain;IPR006638:Elp3/MiaB/NifB;IPR007197:Radical SAM;IPR016181:Acyl-CoA N-acyltransferase;IPR032432:Radical SAM, C-terminal extension;IPR034687:Elongator complex protein 3-like;IPR039661:ELP3/YhcC;	molecular_function:GO:0003824:catalytic activity|molecular_function:GO:0051536:iron-sulfur cluster binding;molecular_function:GO:0008080:N-acetyltransferase activity;	K07739:942:ELP3, KAT9: elongator complex protein 3 (tRNA uridine(34) acetyltransferase) [EC:2.3.1.-]	nr		0	0	0	0	0	0	0	0	0	0	0	0	0	0	0	0	0	0	0	0	0	0	0	0	0	0	0	0	0	-	-	-		0	0	0
	KAF6779530.1	gi|1892367729|gb|KAF6779530.1|	T-cell immunomodulatory protein	-	103	1892367729	930	hypothetical protein AHF37_00950	IPR000195:Rab-GTPase-TBC domain;IPR024881:T-cell immunomodulatory protein;IPR028994:Integrin alpha, N-terminal;IPR035969:Rab-GTPase-TBC domain superfamily;	-	K20372:160:TBC1D20, GYP8: TBC1 domain family member 20	imm		0	0	0	0	0	0	0	0	0	0	0	0	0	0	7	9	8	9	0	0	0	0	0	0	11	9	0	0	3	-	-	Y		0	0	0
	KAF6779515.1	gi|1892367683|gb|KAF6779515.1|	60S ribosomal protein L23	-	15	1892367683	140	hypothetical protein AHF37_00990	IPR000218:Ribosomal protein L14P;IPR036853:Ribosomal protein L14 superfamily;	molecular_function:GO:0003735:structural constituent of ribosome|cellular_component:GO:0005840:ribosome|biological_process:GO:0006412:translation;	K02894:238:RP-L23e, RPL23: large subunit ribosomal protein L23e	ps		0	0	0	0	0	0	0	0	0	0	0	0	0	0	0	0	1	0	0	0	0	0	0	0	1	0	0	0	0	-	-	-		0	0	0
	KAF6779514.1	gi|1892367682|gb|KAF6779514.1|	Ubiquitin-fold modifier-conjugating enzyme 1	-	19	1892367682	164	hypothetical protein AHF37_00989	IPR014806:Ubiquitin-fold modifier-conjugating enzyme 1;IPR016135:Ubiquitin-conjugating enzyme/RWD-like;	molecular_function:GO:0061657:UFM1 conjugating enzyme activity|biological_process:GO:0071569:protein ufmylation;	K12165:300:UFC1: ufm1-conjugating enzyme 1	prot		0	0	0	0	0	0	0	0	0	0	0	0	0	0	0	1	1	1	0	0	0	0	0	0	2	1	0	0	0	-	-	-		0	0	0
	KAF6779511.1	gi|1892367672|gb|KAF6779511.1|	Midasin	-	603	1892367672	5355	hypothetical protein AHF37_00876, partial	IPR003593:AAA+ ATPase domain;IPR011704:ATPase, dynein-related, AAA domain;IPR012099:Midasin;IPR027417:P-loop containing nucleoside triphosphate hydrolase;IPR040848:Midasin, AAA lid domain 7;IPR041190:Midasin AAA lid domain 5;	biological_process:GO:0000027:ribosomal large subunit assembly|cellular_component:GO:0005634:nucleus|molecular_function:GO:0016887:ATP hydrolysis activity;molecular_function:GO:0005524:ATP binding|molecular_function:GO:0016887:ATP hydrolysis activity;	K14572:1087:MDN1, REA1: midasin	prot		0	0	0	0	0	0	0	0	1	0	0	0	0	0	0	0	0	0	0	0	0	1	0	0	0	0	0	0	0	-	-	-		0	0	0
	KAF6779510.1	gi|1892367664|gb|KAF6779510.1|	Adenylyl cyclase-associated protein 1	-	58	1892367664	537	hypothetical protein AHF37_00956	IPR001837:Adenylate cyclase-associated CAP;IPR006599:CARP motif;IPR013912:Adenylate cyclase-associated CAP, C-terminal;IPR016098:Cyclase-associated protein CAP/septum formation inhibitor MinC, C-terminal;IPR017901:C-CAP/cofactor C-like domain;IPR036222:Adenylate cyclase-associated CAP, N-terminal domain superfamily;IPR036223:Adenylate cyclase-associated CAP, C-terminal superfamily;	biological_process:GO:0000902:cell morphogenesis;molecular_function:GO:0003779:actin binding|biological_process:GO:0007010:cytoskeleton organization;	K17261:353:CAP1_2, SRV2: adenylyl cyclase-associated protein	st		0	0	0	0	0	0	0	0	0	0	0	0	0	0	16	16	11	13	0	0	0	0	0	0	19	13	0	0	3	-	-	Y		0	0	0
	KAF6779497.1	gi|1892367627|gb|KAF6779497.1|	ATP-dependent RNA helicase DDX1	-	88	1892367627	802	hypothetical protein AHF37_01142	IPR001650:Helicase, C-terminal;IPR001870:B30.2/SPRY domain;IPR003877:SPRY domain;IPR011545:DEAD/DEAH box helicase domain;IPR013320:Concanavalin A-like lectin/glucanase domain superfamily;IPR014001:Helicase superfamily 1/2, ATP-binding domain;IPR014014:RNA helicase, DEAD-box type, Q motif;IPR027417:P-loop containing nucleoside triphosphate hydrolase;IPR043136:B30.2/SPRY domain superfamily;	molecular_function:GO:0003676:nucleic acid binding|molecular_function:GO:0005524:ATP binding;molecular_function:GO:0003724:RNA helicase activity;molecular_function:GO:0005515:protein binding;	K13177:973:DDX1: ATP-dependent RNA helicase DDX1 [EC:3.6.4.13]	uc		0	0	0	0	0	0	0	0	0	0	0	0	1	0	0	0	0	0	0	0	0	0	0	1	0	0	0	0	0	-	-	-		0	0	0
	KAF6779493.1	gi|1892367618|gb|KAF6779493.1|	Solute carrier family 43 member 3 partial	-	55	1892367618	496	hypothetical protein AHF37_01046	IPR011701:Major facilitator superfamily;IPR036259:MFS transporter superfamily;	molecular_function:GO:0022857:transmembrane transporter activity|biological_process:GO:0055085:transmembrane transport;	K08230:192:SLC43A3: MFS transporter, LAT3 family, solute carrier family 43, member 3	tr		0	0	0	0	0	0	0	0	0	0	0	0	0	0	6	7	8	8	0	0	0	0	0	0	10	8	0	0	3	-	-	Y		0	0	0
	KAF6779486.1	gi|1892367593|gb|KAF6779486.1|	DNAJC8: DnaJ homolog subfamily C me	-	15	1892367593	128	hypothetical protein AHF37_00785	IPR004177:DDHD domain;	molecular_function:GO:0046872:metal ion binding;	K09528:27:DNAJC8: DnaJ homolog subfamily C member 8	uk		0	0	0	0	0	0	0	0	0	0	0	0	0	0	0	2	0	2	0	0	0	0	0	0	2	2	0	0	1	-	-	-		0	0	0
	KAF6779485.1	gi|1892367592|gb|KAF6779485.1|	Phospholipase DDHD1	-	42	1892367592	368	Phospholipase DDHD1	-	-	K13619:234:DDHD1: phospholipase DDHD1 [EC:3.1.1.118]	met/lipd		0	0	0	0	0	0	0	0	0	0	0	0	0	0	9	9	10	13	0	0	0	0	0	0	13	13	0	0	3	-	-	Y		0	0	0
	KAF6779482.1	gi|1892367582|gb|KAF6779482.1|	Phospholipase A-2-activating protein	-	61	1892367582	557	hypothetical protein AHF37_01062	IPR001680:WD40 repeat;IPR015155:PLAA family ubiquitin binding domain;IPR015943:WD40/YVTN repeat-like-containing domain superfamily;IPR017986:WD40-repeat-containing domain;IPR020472:G-protein beta WD-40 repeat;IPR036322:WD40-repeat-containing domain superfamily;IPR038122:PFU domain superfamily;	molecular_function:GO:0005515:protein binding;	K14018:416:PLAA, DOA1, UFD3: phospholipase A-2-activating protein	met/lipd		0	0	0	0	0	0	0	0	0	0	0	0	0	0	3	0	1	0	0	0	0	0	0	0	4	0	0	0	1	-	-	-		0	0	0
	KAF6779480.1	gi|1892367580|gb|KAF6779480.1|	Unknown product	-	19	1892367580	182	hypothetical protein AHF37_01060	-	-	-	uk		0	0	0	0	0	0	0	0	0	0	0	0	0	0	0	0	2	0	0	0	0	0	0	0	2	0	0	0	1	-	-	-		0	0	0
	KAF6779468.1	gi|1892367536|gb|KAF6779468.1|	ribosome maturation protein SDO1	-	57	1892367536	512	hypothetical protein AHF37_00925	IPR002140:Ribosome maturation protein Sdo1/SBDS;IPR018978:Ribosome maturation protein SBDS, C-terminal;IPR019783:Ribosome maturation protein SBDS, N-terminal;IPR036786:Ribosome maturation protein SBDS, N-terminal domain superfamily;IPR037188:Ribosome maturation protein Sdo1/SBDS, central domain superfamily;IPR039100:Ribosome maturation protein Sdo1/SBDS-like;	biological_process:GO:0042254:ribosome biogenesis;biological_process:GO:0042256:mature ribosome assembly;	K14574:267:SDO1, SBDS: ribosome maturation protein SDO1	ps		0	0	0	0	0	0	0	0	0	0	0	0	0	0	5	1	2	2	0	0	0	0	0	0	8	2	0	0	2	-	-	Y		0	0	0
	KAF6779441.1	gi|1892367443|gb|KAF6779441.1|	Clathrin heavy chain	-	191	1892367443	1677	hypothetical protein AHF37_01255	IPR000547:Clathrin, heavy chain/VPS, 7-fold repeat;IPR011990:Tetratricopeptide-like helical domain superfamily;IPR015348:Clathrin, heavy chain, linker, core motif;IPR016024:Armadillo-type fold;IPR016025:Clathrin heavy chain, N-terminal;IPR016341:Clathrin, heavy chain;IPR022365:Clathrin, heavy chain, propeller repeat;	molecular_function:GO:0005198:structural molecule activity|biological_process:GO:0006886:intracellular protein transport|biological_process:GO:0016192:vesicle-mediated transport|cellular_component:GO:0030130:clathrin coat of trans-Golgi network vesicle|cellular_component:GO:0030132:clathrin coat of coated pit;molecular_function:GO:0005515:protein binding;biological_process:GO:0006886:intracellula…	K04646:2612:CLTC: clathrin heavy chain	uc		0	1	0	0	2	0	1	2	2	2	0	0	2	2	1	2	3	9	1	2	1	2	0	2	6	9	0	5	2	-	Y	Y		0	1	0
	KAF6779436.1	gi|1892367426|gb|KAF6779436.1|	40S ribosomal protein S6	-	28	1892367426	246	hypothetical protein AHF37_01601	IPR001377:Ribosomal protein S6e;IPR014401:Ribosomal protein S6, eukaryotic;	molecular_function:GO:0003735:structural constituent of ribosome|cellular_component:GO:0005840:ribosome|biological_process:GO:0006412:translation;	K02991:351:RP-S6e, RPS6: small subunit ribosomal protein S6e	ps		0	0	0	0	0	0	0	0	0	0	0	0	0	0	0	0	2	1	0	0	0	0	0	0	2	1	0	0	1	-	-	-		0	0	0
	KAF6779428.1	gi|1892367392|gb|KAF6779428.1|	cAMP-dependent protein kinase catalytic subunit isoform X9	-	43	1892367392	370	hypothetical protein AHF37_01158	IPR000719:Protein kinase domain;IPR000961:AGC-kinase, C-terminal;IPR011009:Protein kinase-like domain superfamily;IPR044109:cAMP-dependent protein kinase catalytic subunit;	molecular_function:GO:0004672:protein kinase activity|molecular_function:GO:0005524:ATP binding|biological_process:GO:0006468:protein phosphorylation;molecular_function:GO:0004674:protein serine/threonine kinase activity|molecular_function:GO:0005524:ATP binding|biological_process:GO:0006468:protein phosphorylation;	K04345:584:PKA: protein kinase A [EC:2.7.11.11]	st		0	0	0	0	0	0	0	0	0	1	0	0	0	0	2	0	1	1	0	0	0	1	0	0	3	1	0	0	1	-	-	-		0	0	0
	KAF6779424.1	gi|1892367381|gb|KAF6779424.1|	Dihydrolipoyl dehydrogenase mitochondrial	-	53	1892367381	498	hypothetical protein AHF37_01869	IPR001100:Pyridine nucleotide-disulphide oxidoreductase, class I;IPR004099:Pyridine nucleotide-disulphide oxidoreductase, dimerisation domain;IPR006258:Dihydrolipoamide dehydrogenase;IPR016156:FAD/NAD-linked reductase, dimerisation domain superfamily;IPR023753:FAD/NAD(P)-binding domain;IPR036188:FAD/NAD(P)-binding domain superfamily;	molecular_function:GO:0004148:dihydrolipoyl dehydrogenase activity|molecular_function:GO:0050660:flavin adenine dinucleotide binding;molecular_function:GO:0016491:oxidoreductase activity;molecular_function:GO:0016491:oxidoreductase activity|molecular_function:GO:0050660:flavin adenine dinucleotide binding;biological_process:GO:0045454:cell redox homeostasis;	K00382:730:DLD, lpd, pdhD: dihydrolipoamide dehydrogenase [EC:1.8.1.4]	met/energy		0	0	0	0	0	0	0	0	0	0	0	0	0	0	1	2	2	0	0	0	0	0	0	0	5	0	0	0	2	-	-	Y		0	0	0
	KAF6779408.1	gi|1892367321|gb|KAF6779408.1|	Exocyst complex component 1	-	94	1892367321	819	hypothetical protein AHF37_01198	IPR019160:Exocyst complex component Sec3, C-terminal;	cellular_component:GO:0000145:exocyst|biological_process:GO:0006887:exocytosis;	K19983:415:EXOC1, SEC3: exocyst complex component 1	uk		0	0	0	0	0	0	0	0	0	0	0	0	0	0	14	10	16	21	0	0	0	0	0	0	20	21	0	0	3	-	-	Y		0	0	0
	KAF6779400.1	gi|1892367294|gb|KAF6779400.1|	Chaperone protein DnaJ	-	23	1892367294	206	hypothetical protein AHF37_01092	IPR001623:DnaJ domain;IPR036869:Chaperone J-domain superfamily;	-	K09525:166:DNAJC5: DnaJ homolog subfamily C member 5	uc		0	0	0	0	0	0	0	0	0	0	0	0	0	0	7	8	8	7	0	0	0	0	0	0	9	7	0	0	3	-	-	Y		0	0	0
	KAF6779383.1	gi|1892367236|gb|KAF6779383.1|	RNF11: E3 ubiquitin-protein ligase RNF11	-	20	1892367236	183	hypothetical protein AHF37_01138	IPR001841:Zinc finger, RING-type;IPR013083:Zinc finger, RING/FYVE/PHD-type;	-	K11980:122:RNF11: E3 ubiquitin-protein ligase RNF11	prot		0	0	0	0	0	0	0	0	0	0	0	0	0	0	2	0	2	0	0	0	0	0	0	0	4	0	0	0	2	-	-	Y		0	0	0
	KAF6779355.1	gi|1892367145|gb|KAF6779355.1|	26046	-	14	1892367145	134	hypothetical protein AHF37_01030	-	-	-	uc		0	0	0	0	0	0	0	0	0	0	0	0	0	0	0	0	0	2	0	0	0	0	0	0	0	2	0	0	0	-	-	-		0	0	0
	KAF6779351.1	gi|1892367127|gb|KAF6779351.1|	Ras-related protein Rab-8A	-	23	1892367127	204	hypothetical protein AHF37_01307	IPR001806:Small GTPase;IPR005225:Small GTP-binding protein domain;IPR027417:P-loop containing nucleoside triphosphate hydrolase;	molecular_function:GO:0003924:GTPase activity|molecular_function:GO:0005525:GTP binding;molecular_function:GO:0005525:GTP binding;	K07903:249:RAB10: Ras-related protein Rab-10	st		0	0	0	0	0	0	0	0	0	0	0	0	0	0	5	5	4	5	0	0	0	0	0	0	5	5	0	0	3	-	-	Y		0	0	0
	KAF6779350.1	gi|1892367126|gb|KAF6779350.1|	T-complex protein 1 subunit delta	-	58	1892367126	540	hypothetical protein AHF37_01306	IPR002423:Chaperonin Cpn60/TCP-1 family;IPR012717:T-complex protein 1, delta subunit;IPR017998:Chaperone tailless complex polypeptide 1 (TCP-1);IPR027409:GroEL-like apical domain superfamily;IPR027410:TCP-1-like chaperonin intermediate domain superfamily;IPR027413:GroEL-like equatorial domain superfamily;	molecular_function:GO:0005524:ATP binding|biological_process:GO:0006457:protein folding|molecular_function:GO:0016887:ATP hydrolysis activity|molecular_function:GO:0051082:unfolded protein binding;molecular_function:GO:0005524:ATP binding|molecular_function:GO:0016887:ATP hydrolysis activity;	K09496:729:CCT4: T-complex protein 1 subunit delta	uc		0	0	0	0	0	0	0	0	0	0	0	0	0	0	13	10	14	14	0	0	0	0	0	0	16	14	0	0	3	-	-	Y		0	0	0
	KAF6779330.1	gi|1892367048|gb|KAF6779330.1|	Signal transducing adaptor molecule	-	36	1892367048	322	hypothetical protein AHF37_01186, partial	IPR001452:SH3 domain;IPR002014:VHS domain;IPR003903:Ubiquitin interacting motif;IPR008942:ENTH/VHS;IPR036028:SH3-like domain superfamily;	molecular_function:GO:0005515:protein binding;molecular_function:GO:0035091:phosphatidylinositol binding|molecular_function:GO:0043130:ubiquitin binding;	K04705:210:STAM: signal transducing adaptor molecule	st		0	0	0	0	0	0	0	0	0	0	0	0	0	0	0	4	1	3	0	0	0	0	0	0	5	3	0	0	1	-	-	-		0	0	0
	KAF6779318.1	gi|1892367008|gb|KAF6779318.1|	Golgi reassembly-stacking protein 2	-	46	1892367008	425	hypothetical protein AHF37_01471	IPR007583:GRASP55/65;IPR024958:GRASP-type PDZ domain;IPR036034:PDZ superfamily;	molecular_function:GO:0005515:protein binding;	-	pe		0	0	0	0	0	0	0	0	0	0	0	0	0	0	0	2	0	1	0	0	0	0	0	0	2	1	0	0	1	-	-	-		0	0	0
	KAF6779317.1	gi|1892367000|gb|KAF6779317.1|	NAD(P)H-hydrate epimerase	-	31	1892367000	281	hypothetical protein AHF37_01401	IPR004443:YjeF N-terminal domain;IPR032976:YjeF N-terminal domain-containing protein NAXE-like;IPR036652:YjeF N-terminal domain superfamily;	-	K17759:241:NAXE, nnrE: NAD(P)H-hydrate epimerase [EC:5.1.99.6]	uk		0	0	0	0	0	0	0	0	0	0	0	0	0	0	0	0	0	2	0	0	0	0	0	0	0	2	0	0	0	-	-	-		0	0	0
	KAF6779306.1	gi|1892366969|gb|KAF6779306.1|	small glutamine-rich tetratricopeptide repeat-containing protein alpha	-	17	1892366969	148	hypothetical protein AHF37_01073, partial	-	-	K16365:39:SGTA: small glutamine-rich tetratricopeptide repeat-containing protein alpha	uk		0	0	0	0	0	0	0	0	0	0	0	0	0	0	2	0	0	0	0	0	0	0	0	0	2	0	0	0	1	-	-	-		0	0	0
	KAF6779304.1	gi|1892366955|gb|KAF6779304.1|	microtubule-associated protein 1S	-	177	1892366955	1647	hypothetical protein AHF37_01464	IPR026074:Microtubule associated protein 1;	biological_process:GO:0000226:microtubule cytoskeleton organization|cellular_component:GO:0005874:microtubule|molecular_function:GO:0008017:microtubule binding;	K10429:50:MAP1: microtubule-associated protein 1	cs		0	0	0	0	0	0	0	0	0	0	0	0	0	0	3	1	0	0	0	0	0	0	0	0	4	0	0	0	1	-	-	-		0	0	0
	KAF6779267.1	gi|1892366832|gb|KAF6779267.1|	elongation factor 1 alpha-like protein	-	95	1892366832	877	hypothetical protein AHF37_01302	IPR000795:Translational (tr)-type GTP-binding domain;IPR004160:Translation elongation factor EFTu/EF1A, C-terminal;IPR009000:Translation protein, beta-barrel domain superfamily;IPR009001:Translation elongation factor EF1A/initiation factor IF2gamma, C-terminal;IPR027417:P-loop containing nucleoside triphosphate hydrolase;	molecular_function:GO:0003924:GTPase activity|molecular_function:GO:0005525:GTP binding;	K14416:452:HBS1: elongation factor 1 alpha-like protein	ps		0	0	0	0	0	0	0	0	0	0	0	0	0	0	0	0	2	0	0	0	0	0	0	0	2	0	0	0	1	-	-	-		0	0	0
	KAF6779261.1	gi|1892366811|gb|KAF6779261.1|	hypothetical protein T265_13703	-	71	1892366811	619	hypothetical protein AHF37_01487	-	-	-	uc		0	0	0	0	0	0	0	0	0	0	0	0	0	0	0	0	2	3	0	0	0	0	0	0	2	3	0	0	1	-	-	-		0	0	0
	KAF6779255.1	gi|1892366790|gb|KAF6779255.1|	Sodium/hydrogen exchanger	-	75	1892366790	670	hypothetical protein AHF37_01175	IPR002090:Na+/H+ exchanger, isoform 6/7/9;IPR004709:Na+/H+ exchanger;IPR006153:Cation/H+ exchanger;IPR018422:Cation/H+ exchanger, CPA1 family;	biological_process:GO:0006812:cation transport|molecular_function:GO:0015299:solute:proton antiporter activity|cellular_component:GO:0016021:integral component of membrane;biological_process:GO:0006812:cation transport|molecular_function:GO:0015299:solute:proton antiporter activity|cellular_component:GO:0016021:integral component of membrane|biological_process:GO:0055085:transmembrane transport;b…	K12041:455:SLC9A6_7, NHE6_7: solute carrier family 9 (sodium/hydrogen exchanger), member 6/7	uc		0	0	0	0	0	0	0	0	0	0	0	0	0	0	0	0	0	2	0	0	0	0	0	0	0	2	0	0	0	-	-	-		0	0	0
	KAF6779253.1	gi|1892366783|gb|KAF6779253.1|	Methionine aminopeptidase 1 - probable fragment	-	56	1892366783	502	hypothetical protein AHF37_01310	IPR000994:Peptidase M24;IPR001714:Peptidase M24, methionine aminopeptidase;IPR002467:Peptidase M24A, methionine aminopeptidase, subfamily 1;IPR031615:MYND-like zinc finger;IPR036005:Creatinase/aminopeptidase-like;	biological_process:GO:0006508:proteolysis|molecular_function:GO:0070006:metalloaminopeptidase activity;	K01265:419:map: methionyl aminopeptidase [EC:3.4.11.18]	met/aa		0	0	0	0	0	0	0	0	0	0	0	0	0	0	1	1	2	1	0	0	0	0	0	0	4	1	0	0	1	-	-	-		0	0	0
	KAF6779238.1	gi|1892366741|gb|KAF6779238.1|	Chromodomain-helicase-DNA-binding protein 7	-	426	1892366741	3874	hypothetical protein AHF37_01226	IPR000330:SNF2, N-terminal;IPR000953:Chromo/chromo shadow domain;IPR001650:Helicase, C-terminal;IPR006576:BRK domain;IPR014001:Helicase superfamily 1/2, ATP-binding domain;IPR016197:Chromo-like domain superfamily;IPR023780:Chromo domain;IPR027417:P-loop containing nucleoside triphosphate hydrolase;IPR037259:BRK domain superfamily;IPR038718:SNF2-like, N-terminal domain superfamily;	molecular_function:GO:0005515:protein binding;molecular_function:GO:0005524:ATP binding|molecular_function:GO:0070615:ATP-dependent chromatin remodeler activity;	-	uc		0	0	0	0	0	0	0	0	2	0	0	0	0	0	0	0	0	0	0	0	0	2	0	0	0	0	0	1	0	-	-	-		0	0	0
	KAF6779237.1	gi|1892366732|gb|KAF6779237.1|	Unknown product	-	16	1892366732	135	hypothetical protein AHF37_01580	-	-	-	uk		0	0	0	0	0	0	0	0	0	0	0	0	0	0	5	5	6	6	0	0	0	0	0	0	7	6	0	0	3	-	-	Y		0	0	0
	KAF6779236.1	gi|1892366731|gb|KAF6779236.1|	Unknown product	-	20	1892366731	181	hypothetical protein AHF37_01579	-	-	-	uk		0	0	0	0	0	0	0	0	0	0	0	0	0	0	10	8	5	4	0	0	0	0	0	0	10	4	0	0	3	-	-	Y		0	0	0
	KAF6779232.1	gi|1892366716|gb|KAF6779232.1|	Casein kinase I isoform gamma-3	-	74	1892366716	665	hypothetical protein AHF37_01882	IPR000719:Protein kinase domain;IPR011009:Protein kinase-like domain superfamily;	molecular_function:GO:0004672:protein kinase activity|molecular_function:GO:0005524:ATP binding|biological_process:GO:0006468:protein phosphorylation;	K08958:475:CSNK1G: casein kinase 1, gamma [EC:2.7.11.1]	uc		0	0	0	0	0	0	0	0	0	0	0	0	0	0	0	0	2	1	0	0	0	0	0	0	2	1	0	0	1	-	-	-		0	0	0
	KAF6779213.1	gi|1892366640|gb|KAF6779213.1|	Spliceosome RNA helicase DDX39B	-	60	1892366640	522	hypothetical protein AHF37_01232	IPR001650:Helicase, C-terminal;IPR011545:DEAD/DEAH box helicase domain;IPR014001:Helicase superfamily 1/2, ATP-binding domain;IPR014014:RNA helicase, DEAD-box type, Q motif;IPR027417:P-loop containing nucleoside triphosphate hydrolase;	molecular_function:GO:0003676:nucleic acid binding|molecular_function:GO:0005524:ATP binding;molecular_function:GO:0003724:RNA helicase activity;	K12812:438:DDX39B, UAP56, SUB2: ATP-dependent RNA helicase UAP56/SUB2 [EC:3.6.4.13]	tm		0	0	0	0	0	0	0	0	0	0	0	0	0	0	0	0	0	0	0	0	0	0	0	0	0	0	0	0	0	-	-	-		0	0	0
	KAF6779199.1	gi|1892366602|gb|KAF6779199.1|	TIP120A: cullin-associated NEDD8-dissociated protein 1	-	141	1892366602	1292	hypothetical protein AHF37_01160	IPR011989:Armadillo-like helical;IPR013932:TATA-binding protein interacting (TIP20);IPR016024:Armadillo-type fold;IPR039852:Cullin-associated NEDD8-dissociated protein 1/2;	biological_process:GO:0010265:SCF complex assembly;	K17263:308:CAND1, TIP120A: cullin-associated NEDD8-dissociated protein 1	uk		0	0	0	0	0	0	0	0	0	0	0	0	0	0	5	5	4	3	0	0	0	0	0	0	9	3	0	0	3	-	-	Y		0	0	0
	KAF6779184.1	gi|1892366539|gb|KAF6779184.1|	26217	-	26	1892366539	219	hypothetical protein AHF37_01496	-	-	-	uc		0	0	0	0	0	0	0	0	0	0	0	0	0	0	0	0	2	0	0	0	0	0	0	0	2	0	0	0	1	-	-	-		0	0	0
	KAF6779174.1	gi|1892366506|gb|KAF6779174.1|	26227	-	24	1892366506	219	hypothetical protein AHF37_01354	-	-	-	uc		0	0	0	0	0	0	0	0	0	0	0	0	0	0	0	0	0	2	0	0	0	0	0	0	0	2	0	0	0	-	-	-		0	0	0
	KAF6779168.1	gi|1892366484|gb|KAF6779168.1|	Exocyst complex component	-	55	1892366484	487	hypothetical protein AHF37_01338	IPR039682:Exocyst complex component Sec8/EXOC4;	cellular_component:GO:0000145:exocyst|biological_process:GO:0090522:vesicle tethering involved in exocytosis;	K06111:220:EXOC4, SEC8: exocyst complex component 4	uk		0	0	0	0	0	0	0	0	0	0	0	0	0	0	4	5	7	7	0	0	0	0	0	0	8	7	0	0	3	-	-	Y		0	0	0
	KAF6779167.1	gi|1892366476|gb|KAF6779167.1|	Tumor susceptibility gene 101 protein	-	26	1892366476	232	hypothetical protein AHF37_01591	IPR008883:Ubiquitin E2 variant, N-terminal;IPR016135:Ubiquitin-conjugating enzyme/RWD-like;	biological_process:GO:0006464:protein modification process|biological_process:GO:0015031:protein transport;	K12183:164:TSG101, STP22, VPS23: ESCRT-I complex subunit TSG101	uk		0	0	0	0	0	0	0	0	0	0	0	0	0	0	2	0	2	0	0	0	0	0	0	0	4	0	0	0	2	-	-	Y		0	0	0
	KAF6779164.1	gi|1892366460|gb|KAF6779164.1|	Putative ocrl type II inositol 5-phosphatase	-	130	1892366460	1164	hypothetical protein AHF37_01511	IPR000198:Rho GTPase-activating protein domain;IPR000300:Inositol polyphosphate-related phosphatase;IPR005135:Endonuclease/exonuclease/phosphatase;IPR008936:Rho GTPase activation protein;IPR013783:Immunoglobulin-like fold;IPR036691:Endonuclease/exonuclease/phosphatase superfamily;	molecular_function:GO:0003824:catalytic activity;biological_process:GO:0007165:signal transduction;molecular_function:GO:0016791:phosphatase activity|biological_process:GO:0046856:phosphatidylinositol dephosphorylation;	K01099:528:INPP5B_F: inositol polyphosphate 5-phosphatase INPP5B/F [EC:3.1.3.36]	uc		0	0	0	0	0	0	0	0	0	0	0	0	0	0	1	3	4	5	0	0	0	0	0	0	8	5	0	0	2	-	-	Y		0	0	0
	KAF6779137.1	gi|1892366356|gb|KAF6779137.1|	40S ribosomal protein S12	-	15	1892366356	131	hypothetical protein AHF37_07639	IPR000530:Ribosomal protein S12e;IPR004038:Ribosomal protein L7Ae/L30e/S12e/Gadd45;IPR029064:50S ribosomal protein L30e-like;	molecular_function:GO:0003735:structural constituent of ribosome|cellular_component:GO:0005840:ribosome|biological_process:GO:0006412:translation;	K02951:137:RP-S12e, RPS12: small subunit ribosomal protein S12e	ps		0	0	0	0	0	0	0	0	0	0	0	0	0	0	3	3	4	1	0	0	0	0	0	0	7	1	0	0	3	-	-	Y		0	0	0
	KAF6779135.1	gi|1892366342|gb|KAF6779135.1|	pgi: glucose-6-phosphate isomerase	-	73	1892366342	653	hypothetical protein AHF37_01667	IPR001672:Phosphoglucose isomerase (PGI);IPR023096:Phosphoglucose isomerase, C-terminal;IPR035476:Phosphoglucose isomerase, SIS domain 1;IPR035482:Phosphoglucose isomerase, SIS domain 2;	molecular_function:GO:0004347:glucose-6-phosphate isomerase activity|biological_process:GO:0006094:gluconeogenesis|biological_process:GO:0006096:glycolytic process;molecular_function:GO:0004347:glucose-6-phosphate isomerase activity|biological_process:GO:0006096:glycolytic process;	K01810:557:GPI, pgi: glucose-6-phosphate isomerase [EC:5.3.1.9]	uc		0	0	0	0	0	0	0	0	0	0	0	0	0	0	10	7	5	7	0	0	0	0	0	0	10	7	0	0	3	-	-	Y		0	0	0
	KAF6779132.1	gi|1892366333|gb|KAF6779132.1|	urocanate hydratase activity	-	64	1892366333	574	hypothetical protein AHF37_01417	IPR023637:Urocanase;IPR035085:Urocanase, Rossmann-like domain;IPR035400:Urocanase, N-terminal domain;IPR035401:Urocanase, C-terminal domain;IPR036190:Urocanase superfamily;	molecular_function:GO:0016153:urocanate hydratase activity;	K01712:491:hutU, UROC1: urocanate hydratase [EC:4.2.1.49]	uk		0	0	0	0	0	0	0	0	0	0	0	0	0	0	0	0	0	2	0	0	0	0	0	0	0	2	0	0	0	-	-	-		0	0	0
	KAF6779124.1	gi|1892366302|gb|KAF6779124.1|	Ubiquitin-conjugating enzyme E2 G1	-	21	1892366302	186	hypothetical protein AHF37_01288	IPR000608:Ubiquitin-conjugating enzyme E2;IPR016135:Ubiquitin-conjugating enzyme/RWD-like;	-	K10575:246:UBE2G1, UBC7: ubiquitin-conjugating enzyme E2 G1 [EC:2.3.2.23]	prot		0	0	0	0	0	0	0	0	0	0	0	0	0	0	0	2	2	2	0	0	0	0	0	0	4	2	0	0	2	-	-	Y		0	0	0
	KAF6779118.1	gi|1892366281|gb|KAF6779118.1|	Elongation factor 2	-	95	1892366281	850	hypothetical protein AHF37_02022	IPR000640:Elongation factor EFG, domain V-like;IPR000795:Translational (tr)-type GTP-binding domain;IPR004161:Translation elongation factor EFTu-like, domain 2;IPR005225:Small GTP-binding protein domain;IPR005517:Translation elongation factor EFG/EF2, domain IV;IPR009000:Translation protein, beta-barrel domain superfamily;IPR014721:Ribosomal protein S5 domain 2-type fold, subgroup;IPR020568:Ribos…	molecular_function:GO:0003924:GTPase activity|molecular_function:GO:0005525:GTP binding;molecular_function:GO:0005525:GTP binding;	K03234:1089:EEF2: elongation factor 2	ps		0	0	0	0	0	0	0	0	0	0	0	0	0	0	21	20	19	28	0	0	0	0	0	0	26	28	0	0	3	-	-	Y		0	0	0
	KAF6779107.1	gi|1892366239|gb|KAF6779107.1|	Major vault protein	-	102	1892366239	911	hypothetical protein AHF37_01435	IPR002499:Major vault protein, N-terminal;IPR021870:Major vault protein, shoulder domain;IPR039059:Major vault protein;IPR040989:Major vault protein repeat domain 3;IPR041134:Major vault protein repeat domain 2;IPR041136:Major vault protein repeat domain 4;IPR041139:Major vault protein repeat domain;IPR043023:Major vault protein repeat domain superfamily;IPR043179:Major vault protein repeat domai…	-	K17266:1021:MVP: major vault protein	uc		0	0	0	0	0	0	0	0	0	0	0	0	0	0	32	31	38	39	0	0	0	0	0	0	39	39	0	0	3	-	-	Y		0	0	0
	KAF6779106.1	gi|1892366238|gb|KAF6779106.1|	EH domain-containing protein 1	-	61	1892366238	535	hypothetical protein AHF37_01434	IPR000261:EH domain;IPR002048:EF-hand domain;IPR011992:EF-hand domain pair;IPR022812:Dynamin superfamily;IPR027417:P-loop containing nucleoside triphosphate hydrolase;IPR029952:EH domain-containing protein 4;IPR030381:Dynamin-type guanine nucleotide-binding (G) domain;IPR031692:EH domain-containing protein, N-terminal;IPR040990:Domain of unknown function DUF5600;	molecular_function:GO:0005509:calcium ion binding;molecular_function:GO:0005515:protein binding;molecular_function:GO:0005525:GTP binding;biological_process:GO:0032456:endocytic recycling;	K12483:549:EHD1: EH domain-containing protein 1	st		0	0	0	0	0	0	0	0	0	0	0	0	0	0	14	12	21	26	0	0	0	0	0	0	22	26	0	0	3	-	-	Y		0	0	0
	KAF6779104.1	gi|1892366225|gb|KAF6779104.1|	Unknown product	-	37	1892366225	339	hypothetical protein AHF37_01640	-	-	-	uk		0	0	0	0	0	0	0	0	0	0	0	0	0	0	8	7	6	14	0	0	0	0	0	0	9	14	0	0	3	-	-	Y		0	0	0
	KAF6779100.1	gi|1892366209|gb|KAF6779100.1|	proteasome subunit alpha type-5-like	-	27	1892366209	243	hypothetical protein AHF37_01455	IPR000426:Proteasome alpha-subunit, N-terminal domain;IPR001353:Proteasome, subunit alpha/beta;IPR023332:Proteasome alpha-type subunit;IPR029055:Nucleophile aminohydrolases, N-terminal;IPR033812:Proteasome subunit alpha5;	cellular_component:GO:0005839:proteasome core complex|biological_process:GO:0051603:proteolysis involved in protein catabolic process;biological_process:GO:0006511:ubiquitin-dependent protein catabolic process|cellular_component:GO:0019773:proteasome core complex, alpha-subunit complex;cellular_component:GO:0019773:proteasome core complex, alpha-subunit complex|biological_process:GO:0043161:prote…	K02729:381:PSMA5: 20S proteasome subunit alpha 5 [EC:3.4.25.1]	prot		0	0	0	0	0	0	0	0	0	0	0	0	0	0	3	1	1	2	0	0	0	0	0	0	5	2	0	0	1	-	-	-		0	0	0
	KAF6779099.1	gi|1892366208|gb|KAF6779099.1|	Rho-associated protein kinase 1 partial	-	144	1892366208	1281	hypothetical protein AHF37_01454	IPR000719:Protein kinase domain;IPR000961:AGC-kinase, C-terminal;IPR011009:Protein kinase-like domain superfamily;IPR029875:Rho-associated protein kinase LET-502;	molecular_function:GO:0004672:protein kinase activity|molecular_function:GO:0005524:ATP binding|biological_process:GO:0006468:protein phosphorylation;molecular_function:GO:0004674:protein serine/threonine kinase activity;molecular_function:GO:0004674:protein serine/threonine kinase activity|molecular_function:GO:0005524:ATP binding|biological_process:GO:0006468:protein phosphorylation;	K17388:191:ROCK2: Rho-associated protein kinase 2 [EC:2.7.11.1]	st		0	0	0	0	0	0	0	0	0	0	0	0	0	0	0	0	4	3	0	0	0	0	0	0	4	3	0	0	1	-	-	-		0	0	0
	KAF6779098.1	gi|1892366202|gb|KAF6779098.1|	Dual specificity protein kinase CLK2	-	321	1892366202	2888	hypothetical protein AHF37_01685	IPR000719:Protein kinase domain;IPR011009:Protein kinase-like domain superfamily;	molecular_function:GO:0004672:protein kinase activity|molecular_function:GO:0005524:ATP binding|biological_process:GO:0006468:protein phosphorylation;	K08823:442:CLK2_3: dual specificity protein kinase CLK2/3 [EC:2.7.12.1]	st		0	0	0	0	0	0	0	0	0	0	0	0	0	0	0	3	0	0	0	0	0	0	0	0	3	0	0	0	1	-	-	-		0	0	0
	KAF6779078.1	gi|1892366121|gb|KAF6779078.1|	40S ribosomal protein S2	-	28	1892366121	261	hypothetical protein AHF37_01626	IPR000851:Ribosomal protein S5;IPR005324:Ribosomal protein S5, C-terminal;IPR005711:Ribosomal protein S5, eukaryotic/archaeal;IPR013810:Ribosomal protein S5, N-terminal;IPR014721:Ribosomal protein S5 domain 2-type fold, subgroup;IPR020568:Ribosomal protein S5 domain 2-type fold;	molecular_function:GO:0003723:RNA binding|molecular_function:GO:0003735:structural constituent of ribosome|cellular_component:GO:0005840:ribosome|biological_process:GO:0006412:translation;molecular_function:GO:0003735:structural constituent of ribosome|cellular_component:GO:0005840:ribosome|biological_process:GO:0006412:translation;molecular_function:GO:0003735:structural constituent of ribosome|…	K02981:380:RP-S2e, RPS2: small subunit ribosomal protein S2e	ps		0	0	0	0	0	0	0	0	0	1	0	0	0	0	0	0	1	1	0	0	0	1	0	0	1	1	0	0	0	-	-	-		0	0	0
	KAF6779063.1	gi|1892366066|gb|KAF6779063.1|	actin-interacting protein 1 isoform X2	-	66	1892366066	603	hypothetical protein AHF37_01537	IPR001680:WD40 repeat;IPR015943:WD40/YVTN repeat-like-containing domain superfamily;IPR017986:WD40-repeat-containing domain;IPR020472:G-protein beta WD-40 repeat;IPR036322:WD40-repeat-containing domain superfamily;	molecular_function:GO:0005515:protein binding;	K24736:430:WDR1, AIP1: WD repeat-containing protein 1 (actin-interacting protein 1)	cs		0	0	0	0	0	0	0	0	0	0	0	0	0	0	18	16	20	21	0	0	0	0	0	0	23	21	0	0	3	-	-	Y		0	0	0
	KAF6779054.1	gi|1892366045|gb|KAF6779054.1|	E3 ubiquitin-protein ligase ZNF598	-	87	1892366045	777	hypothetical protein AHF37_01650	IPR001841:Zinc finger, RING-type;IPR013083:Zinc finger, RING/FYVE/PHD-type;IPR013087:Zinc finger C2H2-type;IPR044288:E3 ubiquitin-protein ligase ZNF598/Hel2;	molecular_function:GO:0061630:ubiquitin protein ligase activity|biological_process:GO:0072344:rescue of stalled ribosome;	K22381:184:ZNF598: E3 ubiquitin-protein ligase ZNF598 [EC:2.3.2.27]	uk		0	0	0	0	0	0	0	0	0	0	0	0	0	0	0	0	0	2	0	0	0	0	0	0	0	2	0	0	0	-	-	-		0	0	0
	KAF6779048.1	gi|1892366028|gb|KAF6779048.1|	Dynein heavy chain 10, axonemal	-	165	1892366028	1442	hypothetical protein AHF37_01347	IPR003593:AAA+ ATPase domain;IPR013602:Dynein heavy chain, linker;IPR024317:Dynein heavy chain, AAA module D4;IPR024743:Dynein heavy chain, coiled coil stalk;IPR027417:P-loop containing nucleoside triphosphate hydrolase;IPR035699:Dynein heavy chain, hydrolytic ATP-binding dynein motor region;IPR041466:Dynein heavy chain, AAA 5 extension domain;IPR041589:Dynein heavy chain 3, AAA+ lid domain;IPR04…	molecular_function:GO:0005524:ATP binding;	K10408:1441:DNAH: dynein axonemal heavy chain	uk		0	0	0	0	0	0	0	0	0	0	0	0	0	0	0	0	0	2	0	0	0	0	0	0	0	2	0	0	0	-	-	-		0	0	0
	KAF6779047.1	gi|1892366022|gb|KAF6779047.1|	Guanine nucleotide-binding protein subunit beta	-	38	1892366022	340	hypothetical protein AHF37_01295	IPR001632:G-protein, beta subunit;IPR001680:WD40 repeat;IPR015943:WD40/YVTN repeat-like-containing domain superfamily;IPR016346:Guanine nucleotide-binding protein, beta subunit;IPR017986:WD40-repeat-containing domain;IPR020472:G-protein beta WD-40 repeat;IPR036322:WD40-repeat-containing domain superfamily;	molecular_function:GO:0005515:protein binding;biological_process:GO:0007165:signal transduction;	K04536:577:GNB1: guanine nucleotide-binding protein G(I)/G(S)/G(T) subunit beta-1	uk		0	0	0	0	0	0	0	0	0	0	0	0	0	0	2	3	2	2	0	0	0	0	0	0	5	2	0	0	3	-	-	Y		0	0	0
	KAF6779043.1	gi|1892366007|gb|KAF6779043.1|	PCTP-like protein - StAR-related lipid transfer protein 10	-	32	1892366007	277	hypothetical protein AHF37_01813	IPR002913:START domain;IPR023393:START-like domain superfamily;IPR041951:STARD10, START domain;	molecular_function:GO:0008289:lipid binding;	K24142:180:STARD10: StAR-related lipid transfer protein 10	uc		0	0	0	0	0	0	0	0	0	0	0	0	0	0	6	7	8	8	0	0	0	0	0	0	9	8	0	0	3	-	-	Y		0	0	0
	KAF6779037.1	gi|1892365982|gb|KAF6779037.1|	Golgi phosphoprotein 3	-	32	1892365982	283	hypothetical protein AHF37_01443	IPR008628:Golgi phosphoprotein 3-like;IPR038261:Golgi phosphoprotein 3-like domain superfamily;	molecular_function:GO:0070273:phosphatidylinositol-4-phosphate binding;	K15620:334:GOLPH3, GPP34: golgi phosphoprotein 3	pe		0	0	0	0	0	0	0	0	0	0	0	0	0	0	2	3	4	2	0	0	0	0	0	0	7	2	0	0	3	-	-	Y		0	0	0
	KAF6779035.1	gi|1892365973|gb|KAF6779035.1|	CLIP-associating protein 2	-	126	1892365973	1135	hypothetical protein AHF37_01485	IPR011989:Armadillo-like helical;IPR016024:Armadillo-type fold;IPR024395:CLASP N-terminal domain;IPR028399:CLIP-associating protein 1;IPR034085:TOG domain;	cellular_component:GO:0005828:kinetochore microtubule|cellular_component:GO:0005881:cytoplasmic microtubule|molecular_function:GO:0043515:kinetochore binding|molecular_function:GO:0051010:microtubule plus-end binding;	K16578:613:CLASP1_2: CLIP-associating protein 1/2	uk		0	0	0	0	0	0	0	0	0	0	0	0	0	0	3	3	3	3	0	0	0	0	0	0	7	3	0	0	3	-	-	Y		0	0	0
	KAF6779031.1	gi|1892365953|gb|KAF6779031.1|	Lysosome membrane protein 2	-	26	1892365953	225	hypothetical protein AHF37_01594	IPR002159:CD36 family;	cellular_component:GO:0016020:membrane;	-	pm/protease		0	0	0	0	0	0	0	0	0	0	0	0	0	0	3	0	0	2	0	0	0	0	0	0	3	2	0	0	1	-	-	-		0	0	0
	KAF6779028.1	gi|1892365945|gb|KAF6779028.1|	E3 ubiquitin-protein ligase LRSAM1 partial	-	79	1892365945	692	hypothetical protein AHF37_02239	IPR001611:Leucine-rich repeat;IPR001660:Sterile alpha motif domain;IPR001841:Zinc finger, RING-type;IPR003591:Leucine-rich repeat, typical subtype;IPR013083:Zinc finger, RING/FYVE/PHD-type;IPR013761:Sterile alpha motif/pointed domain superfamily;IPR032675:Leucine-rich repeat domain superfamily;	molecular_function:GO:0005515:protein binding;	K10641:408:LRSAM1: E3 ubiquitin-protein ligase LRSAM1 [EC:2.3.2.27]	prot		0	0	0	0	0	0	0	0	0	0	0	0	0	0	0	0	0	2	0	0	0	0	0	0	0	2	0	0	0	-	-	-		0	0	0
	KAF6779016.1	gi|1892365901|gb|KAF6779016.1|	Ubiquitin carboxyl-terminal hydrolase	-	60	1892365901	537	hypothetical protein AHF37_01483	IPR001394:Peptidase C19, ubiquitin carboxyl-terminal hydrolase;IPR001763:Rhodanese-like domain;IPR015063:USP8 dimerisation domain;IPR028889:Ubiquitin specific protease domain;IPR036873:Rhodanese-like domain superfamily;IPR038765:Papain-like cysteine peptidase superfamily;	molecular_function:GO:0004843:cysteine-type deubiquitinase activity|biological_process:GO:0016579:protein deubiquitination;	K11839:104:USP8, UBP5: ubiquitin carboxyl-terminal hydrolase 8 [EC:3.4.19.12]	prot		0	0	0	0	0	0	0	0	0	0	0	0	0	0	0	0	2	0	0	0	0	0	0	0	2	0	0	0	1	-	-	-		0	0	0
	KAF6779005.1	gi|1892365864|gb|KAF6779005.1|	Acylphosphatase	-	11	1892365864	93	hypothetical protein AHF37_01670	IPR001792:Acylphosphatase-like domain;IPR020456:Acylphosphatase;IPR036046:Acylphosphatase-like domain superfamily;	molecular_function:GO:0003998:acylphosphatase activity;	K01512:90:acyP: acylphosphatase [EC:3.6.1.7]	uc		0	0	0	0	0	0	0	0	0	0	0	0	0	0	0	3	2	1	0	0	0	0	0	0	5	1	0	0	2	-	-	Y		0	0	0
	KAF6778999.1	gi|1892365849|gb|KAF6778999.1|	UTP--glucose-1-phosphate uridylyltransferase	-	66	1892365849	594	hypothetical protein AHF37_01378	IPR002618:UDPGP family;IPR011004:Trimeric LpxA-like superfamily;IPR029044:Nucleotide-diphospho-sugar transferases;	molecular_function:GO:0070569:uridylyltransferase activity;	K00963:304:UGP2, galU, galF: UTP--glucose-1-phosphate uridylyltransferase [EC:2.7.7.9]	uk		0	0	0	0	0	0	0	0	0	0	0	0	0	0	0	0	2	0	0	0	0	0	0	0	2	0	0	0	1	-	-	-		0	0	0
	KAF6778986.1	gi|1892365800|gb|KAF6778986.1|	Eukaryotictranslation initiation factor	-	14	1892365800	128	hypothetical protein AHF37_01644	-	-	-	ps		0	0	0	0	0	0	0	0	0	0	0	0	0	0	0	0	0	3	0	0	0	0	0	0	0	3	0	0	0	-	-	-		0	0	0
	KAF6778984.1	gi|1892365793|gb|KAF6778984.1|	Heat shock protein 70	-	57	1892365793	523	hypothetical protein AHF37_01397	IPR013126:Heat shock protein 70 family;IPR029047:Heat shock protein 70kD, peptide-binding domain superfamily;IPR029048:Heat shock protein 70kD, C-terminal domain superfamily;IPR043129:ATPase, nucleotide binding domain;	molecular_function:GO:0005524:ATP binding|molecular_function:GO:0016887:ATP hydrolysis activity;	K03283:800:HSPA1s: heat shock 70kDa protein 1/2/6/8	pm		0	0	0	0	0	0	0	0	0	0	0	0	0	0	3	0	0	1	0	0	0	0	0	0	3	1	0	0	1	-	-	-		0	0	0
	KAF6778983.1	gi|1892365792|gb|KAF6778983.1|	Heat shock protein 70	-	64	1892365792	577	hypothetical protein AHF37_01396	IPR013126:Heat shock protein 70 family;IPR029047:Heat shock protein 70kD, peptide-binding domain superfamily;IPR029048:Heat shock protein 70kD, C-terminal domain superfamily;IPR043129:ATPase, nucleotide binding domain;	molecular_function:GO:0005524:ATP binding|molecular_function:GO:0016887:ATP hydrolysis activity;	K03283:879:HSPA1s: heat shock 70kDa protein 1/2/6/8	pm		0	0	0	0	0	0	0	0	0	0	0	1	0	0	3	3	2	2	0	0	0	0	1	0	4	2	0	0	3	-	-	Y		0	0	0
	KAF6778982.1	gi|1892365791|gb|KAF6778982.1|	Heat shock protein 70	-	42	1892365791	384	hypothetical protein AHF37_01395	IPR013126:Heat shock protein 70 family;IPR029047:Heat shock protein 70kD, peptide-binding domain superfamily;IPR043129:ATPase, nucleotide binding domain;	molecular_function:GO:0005524:ATP binding|molecular_function:GO:0016887:ATP hydrolysis activity;	K03283:558:HSPA1s: heat shock 70kDa protein 1/2/6/8	pm		0	0	0	0	0	0	0	0	0	0	0	0	0	0	9	0	2	0	0	0	0	0	0	0	11	0	0	0	2	-	-	Y		0	0	0
	KAF6778979.1	gi|1892365780|gb|KAF6778979.1|	CD151 antigen /tetraspanin	-	31	1892365780	278	hypothetical protein AHF37_02258	IPR000301:Tetraspanin;IPR008952:Tetraspanin, EC2 domain superfamily;IPR018499:Tetraspanin/Peripherin;	cellular_component:GO:0016021:integral component of membrane;	K06537:128:CD151, TSPAN24: CD151 antigen	st		0	0	0	0	0	0	0	0	0	0	0	0	0	0	4	0	0	0	0	0	0	0	0	0	4	0	0	0	1	-	-	-		0	0	0
	KAF6778963.1	gi|1892365719|gb|KAF6778963.1|	40S ribosomal protein S18	-	16	1892365719	137	hypothetical protein AHF37_01385	IPR001892:Ribosomal protein S13;IPR010979:Ribosomal protein S13-like, H2TH;IPR027437:30s ribosomal protein S13, C-terminal;	molecular_function:GO:0003676:nucleic acid binding;molecular_function:GO:0003723:RNA binding|molecular_function:GO:0003735:structural constituent of ribosome|cellular_component:GO:0005840:ribosome|biological_process:GO:0006412:translation;	K02964:209:RP-S18e, RPS18: small subunit ribosomal protein S18e	ps		0	0	0	0	0	0	0	0	0	0	0	0	0	0	2	0	0	0	0	0	0	0	0	0	2	0	0	0	1	-	-	-		0	0	0
	KAF6778946.1	gi|1892365653|gb|KAF6778946.1|	Proteasome subunit beta type	-	24	1892365653	217	hypothetical protein AHF37_01477	IPR001353:Proteasome, subunit alpha/beta;IPR023333:Proteasome B-type subunit;IPR029055:Nucleophile aminohydrolases, N-terminal;IPR035202:Proteasome subunit beta 1;	molecular_function:GO:0004298:threonine-type endopeptidase activity;cellular_component:GO:0005839:proteasome core complex|biological_process:GO:0051603:proteolysis involved in protein catabolic process;	K02732:231:PSMB1: 20S proteasome subunit beta 6 [EC:3.4.25.1]	prot		0	0	0	0	0	0	0	0	0	0	0	0	0	0	0	2	0	0	0	0	0	0	0	0	2	0	0	0	1	-	-	-		0	0	0
	KAF6778929.1	gi|1892365583|gb|KAF6778929.1|	succinate dehydrogenase (ubiquinone) flavoprotein subunit mitochondrial-like	-	72	1892365583	651	hypothetical protein AHF37_05072	IPR003953:FAD-dependent oxidoreductase 2, FAD binding domain;IPR011281:Succinate dehydrogenase, flavoprotein subunit;IPR014006:Succinate dehydrogenase/fumarate reductase, flavoprotein subunit;IPR015939:Fumarate reductase/succinate dehydrogenase flavoprotein-like, C-terminal;IPR027477:Succinate dehydrogenase/fumarate reductase flavoprotein, catalytic domain superfamily;IPR036188:FAD/NAD(P)-binding…	biological_process:GO:0006099:tricarboxylic acid cycle|molecular_function:GO:0016627:oxidoreductase activity, acting on the CH-CH group of donors|molecular_function:GO:0050660:flavin adenine dinucleotide binding;molecular_function:GO:0016491:oxidoreductase activity;molecular_function:GO:0016627:oxidoreductase activity, acting on the CH-CH group of donors|biological_process:GO:0022900:electron tra…	K00234:923:SDHA, SDH1: succinate dehydrogenase (ubiquinone) flavoprotein subunit [EC:1.3.5.1]	met/energy		0	0	0	0	0	0	0	0	0	0	0	0	0	0	6	4	3	0	0	0	0	0	0	0	10	0	0	0	3	-	-	Y		0	0	0
	KAF6778918.1	gi|1892365545|gb|KAF6778918.1|	Formin binding protein and related proteins	-	63	1892365545	563	hypothetical protein AHF37_01517	IPR001452:SH3 domain;IPR027267:AH/BAR domain superfamily;IPR036028:SH3-like domain superfamily;	molecular_function:GO:0005515:protein binding;	K20121:226:FNBP1: formin-binding protein 1	st		0	0	0	0	0	0	0	0	0	0	0	0	0	0	18	13	17	11	0	0	0	0	0	0	21	11	0	0	3	-	-	Y		0	0	0
	KAF6778916.1	gi|1892365534|gb|KAF6778916.1|	Kinesin-like protein	-	135	1892365534	1199	hypothetical protein AHF37_01590	IPR001752:Kinesin motor domain;IPR027417:P-loop containing nucleoside triphosphate hydrolase;IPR036961:Kinesin motor domain superfamily;	molecular_function:GO:0005524:ATP binding|biological_process:GO:0007018:microtubule-based movement|molecular_function:GO:0008017:microtubule binding|molecular_function:GO:1990939:microtubule motor activity;	K10396:1055:KIF5: kinesin family member 5	uc		0	0	0	0	0	0	0	0	0	0	0	0	0	0	40	41	31	35	0	0	0	0	0	0	44	35	0	0	3	-	-	Y		0	0	0
	KAF6778889.1	gi|1892365455|gb|KAF6778889.1|	Mitotic checkpoint protein BUB3	-	38	1892365455	347	hypothetical protein AHF37_01532	IPR001680:WD40 repeat;IPR015943:WD40/YVTN repeat-like-containing domain superfamily;IPR017986:WD40-repeat-containing domain;IPR020472:G-protein beta WD-40 repeat;IPR036322:WD40-repeat-containing domain superfamily;	molecular_function:GO:0005515:protein binding;	K02180:377:BUB3: cell cycle arrest protein BUB3	uc		0	0	0	0	0	0	0	0	0	0	0	0	0	0	0	0	2	1	0	0	0	0	0	0	2	1	0	0	1	-	-	-		0	0	0
	KAF6778873.1	gi|1892365402|gb|KAF6778873.1|	Rab GDP dissociation inhibitor beta	-	51	1892365402	453	hypothetical protein AHF37_01689	IPR000806:Rab GDI protein;IPR018203:GDP dissociation inhibitor;IPR036188:FAD/NAD(P)-binding domain superfamily;	molecular_function:GO:0005092:GDP-dissociation inhibitor activity|biological_process:GO:0007264:small GTPase mediated signal transduction;molecular_function:GO:0005093:Rab GDP-dissociation inhibitor activity|biological_process:GO:0015031:protein transport;	K17255:546:GDI1_2: Rab GDP dissociation inhibitor	uc		0	0	0	0	0	0	0	0	0	0	0	0	0	0	7	7	8	9	0	0	0	0	0	0	9	9	0	0	3	-	-	Y		0	0	0
	KAF6778872.1	gi|1892365401|gb|KAF6778872.1|	Rab GDP dissociation inhibitor beta	-	69	1892365401	618	hypothetical protein AHF37_01688	IPR000806:Rab GDI protein;IPR018203:GDP dissociation inhibitor;IPR036188:FAD/NAD(P)-binding domain superfamily;	molecular_function:GO:0005092:GDP-dissociation inhibitor activity|biological_process:GO:0007264:small GTPase mediated signal transduction;molecular_function:GO:0005093:Rab GDP-dissociation inhibitor activity|biological_process:GO:0015031:protein transport;	K17255:351:GDI1_2: Rab GDP dissociation inhibitor	uk		0	0	0	0	0	0	0	0	0	0	0	0	0	0	12	11	12	13	0	0	0	0	0	0	14	13	0	0	3	-	-	Y		0	0	0
	KAF6778860.1	gi|1892365368|gb|KAF6778860.1|	Monocarboxylate transporter 7 partial	-	90	1892365368	821	hypothetical protein AHF37_01541	IPR011701:Major facilitator superfamily;IPR036259:MFS transporter superfamily;	molecular_function:GO:0022857:transmembrane transporter activity|biological_process:GO:0055085:transmembrane transport;	-	tr		0	0	0	0	0	0	0	0	0	0	0	0	0	0	0	0	5	0	0	0	0	0	0	0	5	0	0	0	1	-	-	-		0	0	0
	KAF6778846.1	gi|1892365316|gb|KAF6778846.1|	26555	-	27	1892365316	242	hypothetical protein AHF37_01770	IPR000306:FYVE zinc finger;IPR011011:Zinc finger, FYVE/PHD-type;IPR013083:Zinc finger, RING/FYVE/PHD-type;IPR017455:Zinc finger, FYVE-related;IPR044553:ANCHR, B-box-type 1 zinc finger domain;	molecular_function:GO:0046872:metal ion binding;	K24778:111:ZFYVE19, ANCHR: abscission/NoCut checkpoint regulator	uc		0	0	0	0	0	0	0	0	0	0	0	0	0	0	2	0	0	3	0	0	0	0	0	0	2	3	0	0	1	-	-	-		0	0	0
	KAF6778829.1	gi|1892365270|gb|KAF6778829.1|	26572	-	22	1892365270	195	hypothetical protein AHF37_01597	IPR001372:Dynein light chain, type 1/2;IPR037177:Dynein light chain superfamily;	biological_process:GO:0007017:microtubule-based process|cellular_component:GO:0030286:dynein complex;	-	uc		0	0	0	0	0	0	0	0	0	0	0	0	0	0	1	3	0	1	0	0	0	0	0	0	4	1	0	0	1	-	-	-		0	0	0
	KAF6778825.1	gi|1892365256|gb|KAF6778825.1|	Zinc finger protein ZPR1	-	49	1892365256	450	hypothetical protein AHF37_01588	IPR004457:Zinc finger, ZPR1-type;IPR040141:ZPR1 family;IPR042451:ZPR1, A/B domain;IPR042452:ZPR1, zinc finger domain;	molecular_function:GO:0008270:zinc ion binding;	K06874:378:K06874: zinc finger protein	uc		0	0	0	0	0	0	0	0	0	0	0	0	0	0	2	0	0	2	0	0	0	0	0	0	2	2	0	0	1	-	-	-		0	0	0
	KAF6778822.1	gi|1892365248|gb|KAF6778822.1|	Telomerase protein component 1	-	189	1892365248	1732	hypothetical protein AHF37_01244	IPR001680:WD40 repeat;IPR015943:WD40/YVTN repeat-like-containing domain superfamily;IPR017986:WD40-repeat-containing domain;IPR025139:Domain of unknown function DUF4062;IPR036322:WD40-repeat-containing domain superfamily;	molecular_function:GO:0005515:protein binding;	K11127:152:TEP1: telomerase protein component 1	uk		0	0	0	0	0	0	0	0	0	0	0	0	0	0	20	20	18	17	0	0	0	0	0	0	25	17	0	0	3	-	-	Y		0	0	0
	KAF6778821.1	gi|1892365247|gb|KAF6778821.1|	Telomerase protein component 1	-	13	1892365247	117	hypothetical protein AHF37_01243	IPR008858:TROVE domain;IPR037214:TROVE domain superfamily;	molecular_function:GO:0003723:RNA binding;	K11127:108:TEP1: telomerase protein component 1	uk		0	0	0	0	0	0	0	0	0	0	0	0	0	0	0	3	0	0	0	0	0	0	0	0	3	0	0	0	1	-	-	-		0	0	0
	KAF6778794.1	gi|1892365168|gb|KAF6778794.1|	hypothetical protein T265_01856	-	221	1892365168	1959	hypothetical protein AHF37_01577	IPR000850:Adenylate kinase/UMP-CMP kinase;IPR027417:P-loop containing nucleoside triphosphate hydrolase;	molecular_function:GO:0005524:ATP binding|biological_process:GO:0006139:nucleobase-containing compound metabolic process|molecular_function:GO:0019205:nucleobase-containing compound kinase activity;	K18533:255:AK9: adenylate/nucleoside-diphosphate kinase [EC:2.7.4.3 2.7.4.6]	uc		0	0	0	0	0	0	0	0	0	0	0	0	0	0	2	0	2	0	0	0	0	0	0	0	4	0	0	0	2	-	-	Y		0	0	0
	KAF6778774.1	gi|1892365094|gb|KAF6778774.1|	Nardilysin	-	74	1892365094	654	hypothetical protein AHF37_01491	IPR007863:Peptidase M16, C-terminal;IPR011249:Metalloenzyme, LuxS/M16 peptidase-like;IPR011765:Peptidase M16, N-terminal;IPR032632:Peptidase M16, middle/third domain;	molecular_function:GO:0046872:metal ion binding;	K01411:318:NRD1: nardilysin [EC:3.4.24.61]	uk		0	0	0	0	0	0	0	0	0	0	0	0	0	0	2	4	1	0	0	0	0	0	0	0	7	0	0	0	2	-	-	Y		0	0	0
	KAF6778763.1	gi|1892365064|gb|KAF6778763.1|	Alpha-adducin	-	95	1892365064	875	hypothetical protein AHF37_01635	IPR001303:Class II aldolase/adducin N-terminal;IPR036409:Class II aldolase/adducin N-terminal domain superfamily;	-	K18622:651:ADD: adducin	uc		0	0	0	0	0	0	0	0	0	0	0	0	0	0	2	2	1	3	0	0	0	0	0	0	5	3	0	0	2	-	-	Y		0	0	0
	KAF6778762.1	gi|1892365059|gb|KAF6778762.1|	Eukaryotic-type carbonic anhydrase	-	17	1892365059	150	hypothetical protein AHF37_01921	IPR001148:Alpha carbonic anhydrase domain;IPR023561:Carbonic anhydrase, alpha-class;IPR036398:Alpha carbonic anhydrase domain superfamily;	molecular_function:GO:0004089:carbonate dehydratase activity|molecular_function:GO:0008270:zinc ion binding;	K18245:76:CA2: carbonic anhydrase 2 [EC:4.2.1.1]	tr		0	0	0	0	0	0	0	0	0	0	0	0	0	0	1	0	3	2	0	0	0	0	0	0	4	2	0	0	1	-	-	-		0	0	0
	KAF6778761.1	gi|1892365054|gb|KAF6778761.1|	microtubule associated protein xmap215	-	178	1892365054	1616	hypothetical protein AHF37_03012	IPR000276:G protein-coupled receptor, rhodopsin-like;IPR011989:Armadillo-like helical;IPR016024:Armadillo-type fold;IPR017452:GPCR, rhodopsin-like, 7TM;IPR021133:HEAT, type 2;IPR024395:CLASP N-terminal domain;IPR034085:TOG domain;	molecular_function:GO:0004930:G protein-coupled receptor activity|biological_process:GO:0007186:G protein-coupled receptor signaling pathway|cellular_component:GO:0016021:integral component of membrane;cellular_component:GO:0016021:integral component of membrane;	K16803:499:CKAP5: cytoskeleton-associated protein 5	cs		0	0	0	0	0	0	0	0	0	0	0	0	0	0	9	9	8	8	0	0	0	0	0	0	17	8	0	0	3	-	-	Y		0	0	0
	KAF6778741.1	gi|1892365004|gb|KAF6778741.1|	multi-domain cystatin	-	72	1892365004	619	hypothetical protein AHF37_01791	IPR000010:Cystatin domain;	molecular_function:GO:0004869:cysteine-type endopeptidase inhibitor activity;	-	s/protinh		0	0	0	0	0	0	0	0	0	0	0	0	0	0	0	0	2	0	0	0	0	0	0	0	2	0	0	0	1	-	-	-		0	0	0
	KAF6778731.1	gi|1892364973|gb|KAF6778731.1|	Myosin-2 essential light chain	-	17	1892364973	146	hypothetical protein AHF37_01761	IPR002048:EF-hand domain;IPR011992:EF-hand domain pair;	molecular_function:GO:0005509:calcium ion binding;	K12751:139:MYL6: myosin light chain 6	cs		0	0	0	0	0	0	0	0	0	0	0	0	0	0	1	2	0	2	0	0	0	0	0	0	3	2	0	0	1	-	-	-		0	0	0
	KAF6778729.1	gi|1892364965|gb|KAF6778729.1|	Palmitoyltransferase	-	38	1892364965	331	hypothetical protein AHF37_01884	IPR001594:Palmitoyltransferase, DHHC domain;	molecular_function:GO:0016409:palmitoyltransferase activity;	K20028:233:ZDHHC2_15_20: palmitoyltransferase ZDHHC2/15/20 [EC:2.3.1.225]	met/lipd		0	0	0	0	0	0	0	0	0	0	0	0	0	0	10	9	10	10	0	0	0	0	0	0	10	10	0	0	3	-	-	Y		0	0	0
	KAF6778716.1	gi|1892364907|gb|KAF6778716.1|	Oxysterol-binding protein 2	-	103	1892364907	918	hypothetical protein AHF37_01852	IPR000648:Oxysterol-binding protein;IPR037239:Oxysterol-binding protein superfamily;	molecular_function:GO:0008289:lipid binding;	K20456:398:OSBP: oxysterol-binding protein 1	met/lipd		0	0	0	0	0	0	0	0	0	0	0	0	0	0	0	0	3	0	0	0	0	0	0	0	3	0	0	0	1	-	-	-		0	0	0
	KAF6778713.1	gi|1892364898|gb|KAF6778713.1|	Multidrug resistance protein 1	-	48	1892364898	432	hypothetical protein AHF37_01757	IPR003439:ABC transporter-like;IPR011527:ABC transporter type 1, transmembrane domain;IPR027417:P-loop containing nucleoside triphosphate hydrolase;IPR036640:ABC transporter type 1, transmembrane domain superfamily;IPR039421:Type 1 protein exporter;	molecular_function:GO:0005524:ATP binding;molecular_function:GO:0005524:ATP binding|cellular_component:GO:0016021:integral component of membrane;molecular_function:GO:0005524:ATP binding|cellular_component:GO:0016021:integral component of membrane|molecular_function:GO:0042626:ATPase-coupled transmembrane transporter activity|biological_process:GO:0055085:transmembrane transport;	K05658:90:ABCB1, CD243: ATP-binding cassette, subfamily B (MDR/TAP), member 1 [EC:7.6.2.2]	uc		0	0	0	0	0	0	0	0	0	0	0	0	0	0	2	2	3	6	0	0	0	0	0	0	7	6	0	0	3	-	-	Y		0	0	0
	KAF6778691.1	gi|1892364814|gb|KAF6778691.1|	Fumarate hydratase class II	-	53	1892364814	486	hypothetical protein AHF37_01940	IPR000362:Fumarate lyase family;IPR005677:Fumarate hydratase, class II;IPR008948:L-Aspartase-like;IPR018951:Fumarase C, C-terminal;IPR022761:Fumarate lyase, N-terminal;IPR024083:Fumarase/histidase, N-terminal;	molecular_function:GO:0003824:catalytic activity;molecular_function:GO:0004333:fumarate hydratase activity|biological_process:GO:0006106:fumarate metabolic process|cellular_component:GO:0045239:tricarboxylic acid cycle enzyme complex;biological_process:GO:0006099:tricarboxylic acid cycle|molecular_function:GO:0016829:lyase activity;	K01679:496:E4.2.1.2B, fumC, FH: fumarate hydratase, class II [EC:4.2.1.2]	met/energy		0	0	0	0	0	0	0	0	0	0	0	0	0	0	2	2	1	0	0	0	0	0	0	0	5	0	0	0	2	-	-	Y		0	0	0
	KAF6778690.1	gi|1892364813|gb|KAF6778690.1|	Unknown product	-	40	1892364813	351	hypothetical protein AHF37_01939	IPR013783:Immunoglobulin-like fold;IPR014756:Immunoglobulin E-set;IPR017868:Filamin/ABP280 repeat-like;	-	K11997:45:TRIM2_3: tripartite motif-containing protein 2/3	uk		0	0	0	0	0	0	0	0	0	0	0	0	0	0	0	0	0	2	0	0	0	0	0	0	0	2	0	0	0	-	-	-		0	0	0
	KAF6778687.1	gi|1892364799|gb|KAF6778687.1|	Peptidyl-prolyl cis-trans isomerase	-	12	1892364799	108	hypothetical protein AHF37_01430	IPR001179:FKBP-type peptidyl-prolyl cis-trans isomerase domain;	molecular_function:GO:0003755:peptidyl-prolyl cis-trans isomerase activity;	K09568:177:FKBP1: FK506-binding protein 1 [EC:5.2.1.8]	uk		0	0	0	0	0	0	0	0	0	0	0	0	0	0	6	5	6	7	0	0	0	0	0	0	7	7	0	0	3	-	-	Y		0	0	0
	KAF6778686.1	gi|1892364798|gb|KAF6778686.1|	GTP-binding nuclear protein	-	21	1892364798	190	hypothetical protein AHF37_01429	IPR001806:Small GTPase;IPR002041:Ran GTPase;IPR005225:Small GTP-binding protein domain;IPR027417:P-loop containing nucleoside triphosphate hydrolase;	molecular_function:GO:0003924:GTPase activity|molecular_function:GO:0005525:GTP binding;molecular_function:GO:0003924:GTPase activity|molecular_function:GO:0005525:GTP binding|biological_process:GO:0006913:nucleocytoplasmic transport;molecular_function:GO:0005525:GTP binding;	K07936:267:RAN: GTP-binding nuclear protein Ran	nr		0	0	0	0	0	0	0	0	0	0	0	0	0	0	0	0	1	1	0	0	0	0	0	0	1	1	0	0	0	-	-	-		0	0	0
	KAF6778643.1	gi|1892364652|gb|KAF6778643.1|	Universal stress protein A family	-	18	1892364652	167	hypothetical protein AHF37_02026	IPR006015:Universal stress protein A family;IPR006016:UspA;IPR014729:Rossmann-like alpha/beta/alpha sandwich fold;	-	-	tm		0	0	0	0	0	0	0	0	0	0	0	0	0	0	3	0	2	1	0	0	0	0	0	0	5	1	0	0	2	-	-	Y		0	0	0
	KAF6778634.1	gi|1892364616|gb|KAF6778634.1|	translation machinery-associated protein 7 homolog	-	7	1892364616	63	hypothetical protein AHF37_02078	IPR015157:Translation machinery associated TMA7;	-	-	ps		0	0	0	0	0	0	0	0	0	0	0	0	0	0	0	0	0	2	0	0	0	0	0	0	0	2	0	0	0	-	-	-		0	0	0
	KAF6778633.1	gi|1892364607|gb|KAF6778633.1|	Major facilitator superfamily domain-containing protein 12	-	41	1892364607	371	Major facilitator superfamily domain-containing protein 12	IPR036259:MFS transporter superfamily;IPR039672:Lactose permease-like;	biological_process:GO:0008643:carbohydrate transport|molecular_function:GO:0015293:symporter activity|cellular_component:GO:0016021:integral component of membrane;	-	tr		0	0	0	0	0	0	0	0	0	0	0	0	0	0	2	1	0	0	0	0	0	0	0	0	3	0	0	0	1	-	-	-		0	0	0
	KAF6778630.1	gi|1892364599|gb|KAF6778630.1|	LanC-like protein 3	-	48	1892364599	435	hypothetical protein AHF37_01798	IPR007822:Lanthionine synthetase C-like;IPR012341:Six-hairpin glycosidase-like superfamily;IPR020464:LanC-like protein, eukaryotic;	biological_process:GO:0005975:carbohydrate metabolic process;	-	uc		0	0	0	0	0	0	0	0	0	0	0	0	0	0	0	2	1	0	0	0	0	0	0	0	3	0	0	0	1	-	-	-		0	0	0
	KAF6778613.1	gi|1892364525|gb|KAF6778613.1|	Translationally-controlled tumor protein homolog	-	19	1892364525	169	hypothetical protein AHF37_01954	IPR011057:Mss4-like superfamily;IPR011323:Mss4/translationally controlled tumour-associated TCTP;IPR018105:Translationally controlled tumour protein;IPR034737:Translationally controlled tumour protein (TCTP) domain;	-	-	ps		0	0	0	0	0	0	0	0	0	0	0	0	0	0	4	4	7	6	0	0	0	0	0	0	7	6	0	0	3	-	-	Y		0	0	0
	KAF6778607.1	gi|1892364494|gb|KAF6778607.1|	SLIT-ROBO Rho GTPase-activating protein 3 - probable fragment	-	208	1892364494	1898	hypothetical protein AHF37_01787	IPR000198:Rho GTPase-activating protein domain;IPR001060:FCH domain;IPR001452:SH3 domain;IPR008936:Rho GTPase activation protein;IPR027267:AH/BAR domain superfamily;IPR036028:SH3-like domain superfamily;	molecular_function:GO:0005515:protein binding;biological_process:GO:0007165:signal transduction;	K07526:411:SRGAP: SLIT-ROBO Rho GTPase activating protein	st		0	0	0	0	0	0	0	0	0	0	0	0	0	0	2	1	0	2	0	0	0	0	0	0	3	2	0	0	1	-	-	-		0	0	0
	KAF6778606.1	gi|1892364487|gb|KAF6778606.1|	26795	-	9	1892364487	77	hypothetical protein AHF37_01683	IPR002048:EF-hand domain;IPR011992:EF-hand domain pair;	molecular_function:GO:0005509:calcium ion binding;	-	uc		0	0	0	0	0	0	0	0	0	0	0	0	0	0	0	0	2	0	0	0	0	0	0	0	2	0	0	0	1	-	-	-		0	0	0
	KAF6778604.1	gi|1892364485|gb|KAF6778604.1|	Calmodulin	-	8	1892364485	69	hypothetical protein AHF37_01681	IPR002048:EF-hand domain;IPR011992:EF-hand domain pair;	molecular_function:GO:0005509:calcium ion binding;	K02183:14:CALM: calmodulin	st		0	0	0	0	0	0	0	0	0	0	0	0	0	0	1	0	2	2	0	0	0	0	0	0	3	2	0	0	1	-	-	-		0	0	0
	KAF6778600.1	gi|1892364467|gb|KAF6778600.1|	hypothetical protein T265_01890	-	77	1892364467	706	hypothetical protein AHF37_02098	-	-	-	uc		0	0	0	0	0	0	0	0	0	0	0	0	0	0	0	0	0	2	0	0	0	0	0	0	0	2	0	0	0	-	-	-		0	0	0
	KAF6778568.1	gi|1892364337|gb|KAF6778568.1|	Unknown product	-	63	1892364337	579	hypothetical protein AHF37_01839	IPR000626:Ubiquitin-like domain;IPR006636:Heat shock chaperonin-binding;IPR009060:UBA-like superfamily;IPR015940:Ubiquitin-associated domain;IPR029071:Ubiquitin-like domain superfamily;	molecular_function:GO:0005515:protein binding;	K04523:423:UBQLN, DSK2: ubiquilin	uk		0	0	0	0	0	0	0	0	0	0	0	0	0	0	0	0	0	2	0	0	0	0	0	0	0	2	0	0	0	-	-	-		0	0	0
	KAF6778565.1	gi|1892364329|gb|KAF6778565.1|	Glutamine synthase	-	57	1892364329	502	hypothetical protein AHF37_01942	IPR008146:Glutamine synthetase, catalytic domain;IPR014746:Glutamine synthetase/guanido kinase, catalytic domain;IPR036651:Glutamine synthetase, N-terminal domain superfamily;	molecular_function:GO:0003824:catalytic activity;molecular_function:GO:0004356:glutamate-ammonia ligase activity|biological_process:GO:0006542:glutamine biosynthetic process|biological_process:GO:0006807:nitrogen compound metabolic process;molecular_function:GO:0004356:glutamate-ammonia ligase activity|biological_process:GO:0006807:nitrogen compound metabolic process;	-	uc		0	0	0	0	0	0	0	0	0	0	0	0	0	0	11	9	11	10	0	0	0	0	0	0	13	10	0	0	3	-	-	Y		0	0	0
	KAF6778562.1	gi|1892364316|gb|KAF6778562.1|	Vacuolar H ATPase (Schistosoma japonicum) - probable fragment	-	84	1892364316	740	hypothetical protein AHF37_03000	IPR002843:ATPase, V0 complex, c/d subunit;IPR016727:ATPase, V0 complex, subunit d;IPR036079:V-type ATP synthase subunit C-like;	molecular_function:GO:0015078:proton transmembrane transporter activity|cellular_component:GO:0033179:proton-transporting V-type ATPase, V0 domain|biological_process:GO:1902600:proton transmembrane transport;	K02146:366:ATPeV0D, ATP6D: V-type H+-transporting ATPase subunit d	tr		0	0	0	0	0	0	0	0	0	0	0	0	0	0	9	9	8	12	0	0	0	0	0	0	10	12	0	0	3	-	-	Y		0	0	0
	KAF6778555.1	gi|1892364296|gb|KAF6778555.1|	Alpha-actinin, sarcomeric	-	98	1892364296	848	hypothetical protein AHF37_02549	IPR001715:Calponin homology domain;IPR002017:Spectrin repeat;IPR002048:EF-hand domain;IPR011992:EF-hand domain pair;IPR014837:EF-hand, Ca insensitive;IPR018159:Spectrin/alpha-actinin;IPR036872:CH domain superfamily;	molecular_function:GO:0005509:calcium ion binding;molecular_function:GO:0005515:protein binding;	K05699:897:ACTN1_4: actinin alpha 1/4	uc		0	0	0	0	0	0	0	0	0	0	0	0	0	0	36	35	36	34	0	0	0	0	0	0	44	34	0	0	3	-	-	Y		0	0	0
	KAF6778551.1	gi|1892364283|gb|KAF6778551.1|	Programmed cell death 6-interacting protein	-	87	1892364283	776	hypothetical protein AHF37_02065	IPR004328:BRO1 domain;IPR025304:ALIX V-shaped domain;IPR038499:BRO1 domain superfamily;	molecular_function:GO:0005515:protein binding;	K12200:374:PDCD6IP, ALIX, RIM20: programmed cell death 6-interacting protein	st/apoptosis		0	0	0	0	0	0	0	0	0	0	0	0	0	0	33	32	34	36	0	0	0	0	0	0	36	36	0	0	3	-	-	Y		0	0	0
	KAF6778545.1	gi|1892364258|gb|KAF6778545.1|	Eukaryotic translation initiation factor 5	-	49	1892364258	441	hypothetical protein AHF37_01674	IPR002735:Translation initiation factor IF2/IF5;IPR003307:W2 domain;IPR016021:MIF4G-like domain superfamily;IPR016024:Armadillo-type fold;IPR016189:Translation initiation factor IF2/IF5, N-terminal;IPR016190:Translation initiation factor IF2/IF5, zinc-binding;	molecular_function:GO:0003743:translation initiation factor activity|biological_process:GO:0006413:translational initiation;molecular_function:GO:0005515:protein binding;	K03262:424:EIF5: translation initiation factor 5	ps		0	0	0	0	0	0	0	0	0	0	0	0	0	0	9	6	6	8	0	0	0	0	0	0	10	8	0	0	3	-	-	Y		0	0	0
	KAF6778540.1	gi|1892364244|gb|KAF6778540.1|	Multidrug resistance protein 1	-	117	1892364244	1056	hypothetical protein AHF37_01990	IPR003439:ABC transporter-like;IPR003593:AAA+ ATPase domain;IPR011527:ABC transporter type 1, transmembrane domain;IPR027417:P-loop containing nucleoside triphosphate hydrolase;IPR036640:ABC transporter type 1, transmembrane domain superfamily;IPR039421:Type 1 protein exporter;	molecular_function:GO:0005524:ATP binding;molecular_function:GO:0005524:ATP binding|cellular_component:GO:0016021:integral component of membrane;molecular_function:GO:0005524:ATP binding|cellular_component:GO:0016021:integral component of membrane|molecular_function:GO:0042626:ATPase-coupled transmembrane transporter activity|biological_process:GO:0055085:transmembrane transport;	K05658:468:ABCB1, CD243: ATP-binding cassette, subfamily B (MDR/TAP), member 1 [EC:7.6.2.2]	tr		0	0	0	0	0	0	0	0	0	0	0	0	0	0	1	1	7	1	0	0	0	0	0	0	8	1	0	0	1	-	-	-		0	0	0
	KAF6778534.1	gi|1892364228|gb|KAF6778534.1|	Dynactin subunit 2-B	-	22	1892364228	197	hypothetical protein AHF37_02249	IPR028133:Dynamitin;	cellular_component:GO:0005869:dynactin complex|biological_process:GO:0007017:microtubule-based process;	K10424:138:DCTN2: dynactin 2	cs		0	0	0	0	0	0	0	0	0	0	0	0	0	0	10	10	9	7	0	0	0	0	0	0	12	7	0	0	3	-	-	Y		0	0	0
	KAF6778533.1	gi|1892364222|gb|KAF6778533.1|	elongation factor 1-alpha	-	50	1892364222	461	hypothetical protein AHF37_01872	IPR000795:Translational (tr)-type GTP-binding domain;IPR004160:Translation elongation factor EFTu/EF1A, C-terminal;IPR004539:Translation elongation factor EF1A, eukaryotic/archaeal;IPR009000:Translation protein, beta-barrel domain superfamily;IPR009001:Translation elongation factor EF1A/initiation factor IF2gamma, C-terminal;IPR027417:P-loop containing nucleoside triphosphate hydrolase;	molecular_function:GO:0003746:translation elongation factor activity|molecular_function:GO:0005525:GTP binding|biological_process:GO:0006414:translational elongation;molecular_function:GO:0003924:GTPase activity|molecular_function:GO:0005525:GTP binding;	K03231:751:EEF1A: elongation factor 1-alpha	ps		0	0	0	0	0	0	0	0	0	0	0	0	0	0	8	11	9	9	0	0	0	0	0	0	13	9	0	0	3	-	-	Y		0	0	0
	KAF6778529.1	gi|1892364208|gb|KAF6778529.1|	glycogen phosphorylase muscle form-like	-	82	1892364208	715	hypothetical protein AHF37_01638	IPR000811:Glycosyl transferase, family 35;	biological_process:GO:0005975:carbohydrate metabolic process|molecular_function:GO:0008184:glycogen phosphorylase activity;	K00688:735:PYG, glgP: glycogen phosphorylase [EC:2.4.1.1]	cs		0	0	0	0	0	0	0	0	0	0	0	0	0	0	1	1	3	1	0	0	0	0	0	0	5	1	0	0	1	-	-	-		0	0	0
	KAF6778502.1	gi|1892364111|gb|KAF6778502.1|	Phosphoacetylglucosamine mutase	-	64	1892364111	590	hypothetical protein AHF37_02177	IPR005844:Alpha-D-phosphohexomutase, alpha/beta/alpha domain I;IPR016055:Alpha-D-phosphohexomutase, alpha/beta/alpha I/II/III;IPR036900:Alpha-D-phosphohexomutase, C-terminal domain superfamily;	biological_process:GO:0005975:carbohydrate metabolic process|molecular_function:GO:0016868:intramolecular transferase activity, phosphotransferases;molecular_function:GO:0016868:intramolecular transferase activity, phosphotransferases|biological_process:GO:0071704:organic substance metabolic process;	K01836:424:PGM3: phosphoacetylglucosamine mutase [EC:5.4.2.3]	uk		0	0	0	0	0	0	0	0	0	0	0	0	0	0	0	0	0	2	0	0	0	0	0	0	0	2	0	0	0	-	-	-		0	0	0
	KAF6778501.1	gi|1892364107|gb|KAF6778501.1|	26900	-	116	1892364107	1089	hypothetical protein AHF37_01686	-	-	-	uc		0	0	0	0	0	0	0	0	0	0	0	0	0	0	10	9	5	5	0	0	0	0	0	0	11	5	0	0	3	-	-	Y		0	0	0
	KAF6778486.1	gi|1892364046|gb|KAF6778486.1|	apyrase (hidrolase activity)	-	21	1892364046	188	hypothetical protein AHF37_02254, partial	IPR000407:Nucleoside phosphatase GDA1/CD39;	molecular_function:GO:0016787:hydrolase activity;	K01510:117:ENTPD1_3_8, CD39: apyrase [EC:3.6.1.5]	s/		0	0	0	0	0	0	0	0	0	0	0	0	0	0	0	1	2	1	0	0	0	0	0	0	3	1	0	0	1	-	-	-		0	0	0
	KAF6778482.1	gi|1892364029|gb|KAF6778482.1|	Neural Wiskott-Aldrich syndrome protein	-	49	1892364029	449	hypothetical protein AHF37_01819	IPR000095:CRIB domain;IPR000697:WH1/EVH1 domain;IPR011993:PH-like domain superfamily;IPR030214:Neural Wiskott-Aldrich syndrome protein;IPR033927:WASP family, EVH1 domain;IPR036936:CRIB domain superfamily;	molecular_function:GO:0003779:actin binding|biological_process:GO:0007015:actin filament organization|biological_process:GO:2000601:positive regulation of Arp2/3 complex-mediated actin nucleation;	K23612:153:WASL: neural Wiskott-Aldrich syndrome protein	tm		0	0	0	0	0	0	0	0	0	0	0	0	0	0	2	1	5	6	0	0	0	0	0	0	8	6	0	0	2	-	-	Y		0	0	0
	KAF6778477.1	gi|1892364001|gb|KAF6778477.1|	gelsolin	-	24	1892364001	203	hypothetical protein AHF37_02248	IPR007122:Villin/Gelsolin;IPR029006:ADF-H/Gelsolin-like domain superfamily;	molecular_function:GO:0051015:actin filament binding;	K05768:108:GSN: gelsolin	uk		0	0	0	0	0	0	0	0	0	0	0	0	0	0	10	10	9	10	0	0	0	0	0	0	10	10	0	0	3	-	-	Y		0	0	0
	KAF6778475.1	gi|1892363991|gb|KAF6778475.1|	Tropomyosin-1 isoforms 9A/A/B (Schistosoma japonicum)	-	26	1892363991	225	hypothetical protein AHF37_02017	-	-	-	cs		0	0	0	0	0	0	0	0	0	0	0	0	0	0	5	5	8	4	0	0	0	0	0	0	10	4	0	0	3	-	-	Y		0	0	0
	KAF6778465.1	gi|1892363953|gb|KAF6778465.1|	Guanine nucleotide-binding protein G(O) subunit alpha	-	40	1892363953	353	hypothetical protein AHF37_02127	IPR001019:Guanine nucleotide binding protein (G-protein), alpha subunit;IPR001408:G-protein alpha subunit, group I;IPR011025:G protein alpha subunit, helical insertion;IPR027417:P-loop containing nucleoside triphosphate hydrolase;	molecular_function:GO:0003924:GTPase activity|molecular_function:GO:0005525:GTP binding|biological_process:GO:0007186:G protein-coupled receptor signaling pathway|biological_process:GO:0007188:adenylate cyclase-modulating G protein-coupled receptor signaling pathway|molecular_function:GO:0031683:G-protein beta/gamma-subunit complex binding;molecular_function:GO:0003924:GTPase activity|biological_…	K04630:514:GNAI: guanine nucleotide-binding protein G(i) subunit alpha	uc		0	0	0	0	0	0	0	0	0	0	0	0	0	0	1	2	1	0	0	0	0	0	0	0	4	0	0	0	1	-	-	-		0	0	0
	KAF6778446.1	gi|1892363896|gb|KAF6778446.1|	Synaptotagmin-2	-	43	1892363896	379	hypothetical protein AHF37_02194	IPR000008:C2 domain;IPR035892:C2 domain superfamily;	-	K19902:81:SYT2: synaptotagmin-2	uc		0	0	0	0	0	0	0	0	0	0	0	0	0	0	8	7	8	11	0	0	0	0	0	0	8	11	0	0	3	-	-	Y		0	0	0
	KAF6778445.1	gi|1892363891|gb|KAF6778445.1|	A-kinase anchor protein 7 isoform gamma (Clonorchis sinensis)	-	34	1892363891	294	hypothetical protein AHF37_01891	IPR009097:Cyclic phosphodiesterase;IPR019510:Protein kinase A anchor protein, nuclear localisation signal domain;	-	-	st		0	0	0	0	0	0	0	0	0	0	0	0	0	0	4	1	0	0	0	0	0	0	0	0	5	0	0	0	1	-	-	-		0	0	0
	KAF6778440.1	gi|1892363872|gb|KAF6778440.1|	Serine/threonine-protein phosphatase	-	76	1892363872	694	hypothetical protein AHF37_02002	IPR004843:Calcineurin-like phosphoesterase domain, ApaH type;IPR006186:Serine/threonine-specific protein phosphatase/bis(5-nucleosyl)-tetraphosphatase;IPR029052:Metallo-dependent phosphatase-like;IPR041751:PP2B, metallophosphatase domain;IPR043360:PP2B;	molecular_function:GO:0016787:hydrolase activity;molecular_function:GO:0033192:calmodulin-dependent protein phosphatase activity|biological_process:GO:0097720:calcineurin-mediated signaling;	K04348:661:PPP3C, CNA: serine/threonine-protein phosphatase 2B catalytic subunit [EC:3.1.3.16]	st		0	0	0	0	0	0	0	0	0	0	0	0	0	0	1	0	0	1	0	0	0	0	0	0	1	1	0	0	0	-	-	-		0	0	0
	KAF6778403.1	gi|1892363756|gb|KAF6778403.1|	Elongation factor 1-delta	-	28	1892363756	249	hypothetical protein AHF37_02047	IPR014038:Translation elongation factor EF1B, beta/delta subunit, guanine nucleotide exchange domain;IPR014717:Translation elongation factor EF1B/ribosomal protein S6;IPR018940:Elongation factor 1 beta central acidic region, eukaryote;IPR036219:Translation elongation factor eEF-1beta-like superfamily;	molecular_function:GO:0003746:translation elongation factor activity|biological_process:GO:0006414:translational elongation;	K15410:202:EEF1D: elongation factor 1-delta	ps		0	0	0	0	0	0	0	0	0	0	0	0	0	0	0	0	2	3	0	0	0	0	0	0	2	3	0	0	1	-	-	-		0	0	0
	KAF6778402.1	gi|1892363749|gb|KAF6778402.1|	GAS2-like protein 3	-	115	1892363749	1040	hypothetical protein AHF37_01668	IPR003108:GAR domain;IPR036534:GAR domain superfamily;IPR036872:CH domain superfamily;	molecular_function:GO:0008017:microtubule binding;	-	uk		0	0	0	0	0	0	0	0	0	0	0	0	0	0	0	2	2	4	0	0	0	0	0	0	4	4	0	0	2	-	-	Y		0	0	0
	KAF6778398.1	gi|1892363735|gb|KAF6778398.1|	Fructose-bisphosphate aldolase	-	22	1892363735	196	hypothetical protein AHF37_01983	IPR000741:Fructose-bisphosphate aldolase, class-I;IPR013785:Aldolase-type TIM barrel;	molecular_function:GO:0003824:catalytic activity;molecular_function:GO:0004332:fructose-bisphosphate aldolase activity|biological_process:GO:0006096:glycolytic process;	K01623:273:ALDO: fructose-bisphosphate aldolase, class I [EC:4.1.2.13]	uk		0	0	0	0	0	0	0	0	0	0	0	0	0	0	3	0	2	0	0	0	0	0	0	0	5	0	0	0	2	-	-	Y		0	0	0
	KAF6778389.1	gi|1892363705|gb|KAF6778389.1|	E3 ubiquitin-protein ligase RNF13	-	56	1892363705	500	hypothetical protein AHF37_02324	IPR001841:Zinc finger, RING-type;IPR003137:PA domain;IPR013083:Zinc finger, RING/FYVE/PHD-type;IPR044744:ZNRF4 /RNF13/RNF167, PA domain;	-	K15692:164:RNF13, RZF: E3 ubiquitin-protein ligase RNF13 [EC:2.3.2.27]	prot		0	0	0	0	0	0	0	0	0	0	0	0	0	0	2	0	0	1	0	0	0	0	0	0	2	1	0	0	1	-	-	-		0	0	0
	KAF6778387.1	gi|1892363699|gb|KAF6778387.1|	Lethal giant larvae homologue 2	-	112	1892363699	1046	hypothetical protein AHF37_02313	IPR013577:Lethal giant larvae homologue 2;IPR036322:WD40-repeat-containing domain superfamily;	molecular_function:GO:0005515:protein binding;	K06094:293:LLGL: lethal(2) giant larvae protein	uk		0	0	0	0	0	0	0	0	0	0	0	0	0	0	0	3	0	0	0	0	0	0	0	0	3	0	0	0	1	-	-	-		0	0	0
	KAF6778351.1	gi|1892363591|gb|KAF6778351.1|	Ras suppressor protein 1	-	31	1892363591	275	hypothetical protein AHF37_02294	IPR001611:Leucine-rich repeat;IPR003591:Leucine-rich repeat, typical subtype;IPR032675:Leucine-rich repeat domain superfamily;	molecular_function:GO:0005515:protein binding;	-	uk		0	0	0	0	0	0	0	0	0	0	0	0	0	0	2	2	0	1	0	0	0	0	0	0	4	1	0	0	2	-	-	Y		0	0	0
	KAF6778345.1	gi|1892363566|gb|KAF6778345.1|	Unknown product	-	15	1892363566	130	hypothetical protein AHF37_02271	-	-	-	uk		0	0	0	0	0	0	0	0	0	0	2	0	0	0	0	1	1	2	0	0	0	0	2	0	2	2	0	1	0	-	-	-		0	0	0
	KAF6778322.1	gi|1892363508|gb|KAF6778322.1|	Unknown product	-	33	1892363508	299	hypothetical protein AHF37_02213	IPR008978:HSP20-like chaperone;	-	-	uk		0	0	0	0	0	0	0	0	0	0	0	0	0	0	4	4	5	4	0	0	0	0	0	0	6	4	0	0	3	-	-	Y		0	0	0
	KAF6778321.1	gi|1892363503|gb|KAF6778321.1|	60S ribosomal protein L6	-	29	1892363503	247	hypothetical protein AHF37_02155	IPR000915:60S ribosomal protein L6E;IPR008991:Translation protein SH3-like domain superfamily;IPR014722:Ribosomal protein L2, domain 2;IPR041997:Ribosomal Protein L6, KOW domain;	molecular_function:GO:0003735:structural constituent of ribosome|cellular_component:GO:0005840:ribosome|biological_process:GO:0006412:translation;	K02934:231:RP-L6e, RPL6: large subunit ribosomal protein L6e	ps		0	0	0	0	0	0	0	0	0	0	0	0	0	0	0	0	3	5	0	0	0	0	0	0	3	5	0	0	1	-	-	-		0	0	0
	KAF6778285.1	gi|1892363383|gb|KAF6778285.1|	acyl-CoA thioesterase-related	-	60	1892363383	538	hypothetical protein AHF37_02210	IPR003703:Acyl-CoA thioesterase;IPR029069:HotDog domain superfamily;IPR042171:Acyl-CoA thioesterase, double hotdog domain;	biological_process:GO:0006637:acyl-CoA metabolic process|molecular_function:GO:0047617:acyl-CoA hydrolase activity;	K11992:95:ACOT8, PTE: acyl-CoA thioesterase 8 [EC:3.1.2.27]	met/lipd		0	0	0	0	0	0	0	0	0	0	0	0	0	0	1	2	0	0	0	0	0	0	0	0	3	0	0	0	1	-	-	-		0	0	0
	KAF6778275.1	gi|1892363346|gb|KAF6778275.1|	Mannose-1-phosphate guanyltransferase alpha-A	-	17	1892363346	155	hypothetical protein AHF37_02212	IPR011004:Trimeric LpxA-like superfamily;	-	K00966:156:GMPP: mannose-1-phosphate guanylyltransferase [EC:2.7.7.13]	uk		0	0	0	0	0	0	0	0	0	0	0	0	0	0	0	0	2	0	0	0	0	0	0	0	2	0	0	0	1	-	-	-		0	0	0
	KAF6778268.1	gi|1892363323|gb|KAF6778268.1|	Sodium-coupled monocarboxylate transporter 1	-	17	1892363323	145	hypothetical protein AHF37_02463	IPR001734:Sodium/solute symporter;IPR038377:Sodium/glucose symporter superfamily;	cellular_component:GO:0016020:membrane|molecular_function:GO:0022857:transmembrane transporter activity|biological_process:GO:0055085:transmembrane transport;	K14388:63:SLC5A8_12, SMCT: solute carrier family 5 (sodium-coupled monocarboxylate transporter), member 8/12	uk		0	0	0	0	0	0	0	0	0	0	0	0	0	0	0	0	2	1	0	0	0	0	0	0	2	1	0	0	1	-	-	-		0	0	0
	KAF6778267.1	gi|1892363322|gb|KAF6778267.1|	Sodium-coupled monocarboxylate transporter 1	-	33	1892363322	298	hypothetical protein AHF37_02462	IPR001734:Sodium/solute symporter;IPR038377:Sodium/glucose symporter superfamily;	cellular_component:GO:0016020:membrane|molecular_function:GO:0022857:transmembrane transporter activity|biological_process:GO:0055085:transmembrane transport;	K14388:184:SLC5A8_12, SMCT: solute carrier family 5 (sodium-coupled monocarboxylate transporter), member 8/12	tr		0	0	0	0	0	0	0	0	0	0	0	0	0	0	0	0	2	0	0	0	0	0	0	0	2	0	0	0	1	-	-	-		0	0	0
	KAF6778265.1	gi|1892363320|gb|KAF6778265.1|	Transportin-1	-	93	1892363320	815	hypothetical protein AHF37_02460	IPR011989:Armadillo-like helical;IPR016024:Armadillo-type fold;IPR040122:Importin beta family;	biological_process:GO:0006606:protein import into nucleus;	K18752:995:TNPO1, IPO2, KPNB2: transportin-1	uk		0	0	0	0	0	0	0	0	0	0	0	0	0	0	0	0	0	0	0	0	0	0	0	0	0	0	0	0	0	-	-	-		0	0	0
	KAF6778260.1	gi|1892363303|gb|KAF6778260.1|	dynein light chain LC8-type	-	8	1892363303	73	hypothetical protein AHF37_01842	IPR001372:Dynein light chain, type 1/2;IPR037177:Dynein light chain superfamily;	biological_process:GO:0007017:microtubule-based process|cellular_component:GO:0030286:dynein complex;	K10418:74:DYNLL: dynein light chain LC8-type	cs		0	0	0	0	0	0	0	0	0	0	0	0	0	0	0	2	0	0	0	0	0	0	0	0	2	0	0	0	1	-	-	-		0	0	0
	KAF6778253.1	gi|1892363283|gb|KAF6778253.1|	ATPase H+ transporting lysosomal 13kDa V1 subunit G1	-	27	1892363283	236	hypothetical protein AHF37_02123, partial	IPR005124:Vacuolar (H+)-ATPase G subunit;IPR009072:Histone-fold;IPR029003:CENP-S/Mhf1;	cellular_component:GO:0016471:vacuolar proton-transporting V-type ATPase complex|molecular_function:GO:0042626:ATPase-coupled transmembrane transporter activity|biological_process:GO:1902600:proton transmembrane transport;molecular_function:GO:0046982:protein heterodimerization activity;cellular_component:GO:0071821:FANCM-MHF complex;	K02152:67:ATPeV1G, ATP6G: V-type H+-transporting ATPase subunit G	tr		0	0	0	0	0	0	0	0	0	0	0	0	0	0	2	3	1	1	0	0	0	0	0	0	6	1	0	0	2	-	-	Y		0	0	0
	KAF6778248.1	gi|1892363270|gb|KAF6778248.1|	histone H2A (Clonorchis sinensis)	-	37	1892363270	327	hypothetical protein AHF37_01907	-	-	-	nr		0	0	0	0	0	0	0	0	0	0	0	0	0	0	4	2	3	4	0	0	0	0	0	0	7	4	0	0	3	-	-	Y		0	0	0
	KAF6778245.1	gi|1892363259|gb|KAF6778245.1|	Serine/threonine-protein phosphatase	-	16	1892363259	145	hypothetical protein AHF37_01923	IPR004843:Calcineurin-like phosphoesterase domain, ApaH type;IPR006186:Serine/threonine-specific protein phosphatase/bis(5-nucleosyl)-tetraphosphatase;IPR029052:Metallo-dependent phosphatase-like;IPR037981:Serine/threonine-protein phosphatase PP1-gamma catalytic subunit;	cellular_component:GO:0000164:protein phosphatase type 1 complex|molecular_function:GO:0004722:protein serine/threonine phosphatase activity;molecular_function:GO:0016787:hydrolase activity;	K06269:276:PPP1C: serine/threonine-protein phosphatase PP1 catalytic subunit [EC:3.1.3.16]	st		0	0	0	0	0	0	0	0	0	0	0	0	0	0	0	0	2	0	0	0	0	0	0	0	2	0	0	0	1	-	-	-		0	0	0
	KAF6778244.1	gi|1892363254|gb|KAF6778244.1|	Charged multivesicular body protein 2a	-	26	1892363254	237	hypothetical protein AHF37_01513	IPR005024:Snf7 family;	biological_process:GO:0007034:vacuolar transport;	K12191:222:CHMP2A: charged multivesicular body protein 2A	pe		0	0	0	0	0	0	0	0	0	0	0	0	0	0	10	9	10	12	0	0	0	0	0	0	11	12	0	0	3	-	-	Y		0	0	0
	KAF6778241.1	gi|1892363241|gb|KAF6778241.1|	DnaJ-like protein subfamily A member 1	-	45	1892363241	399	hypothetical protein AHF37_02166	IPR001305:Heat shock protein DnaJ, cysteine-rich domain;IPR001623:DnaJ domain;IPR002939:Chaperone DnaJ, C-terminal;IPR008971:HSP40/DnaJ peptide-binding;IPR036410:Heat shock protein DnaJ, cysteine-rich domain superfamily;IPR036869:Chaperone J-domain superfamily;IPR044713:DnaJ homolog subfamily A member 1/2-like;	biological_process:GO:0006457:protein folding|molecular_function:GO:0030544:Hsp70 protein binding;biological_process:GO:0006457:protein folding|molecular_function:GO:0051082:unfolded protein binding;molecular_function:GO:0031072:heat shock protein binding|molecular_function:GO:0051082:unfolded protein binding;	K09502:365:DNAJA1: DnaJ homolog subfamily A member 1	uc		0	0	0	0	0	0	0	0	0	0	0	0	0	0	10	10	13	14	0	0	0	0	0	0	13	14	0	0	3	-	-	Y		0	0	0
	KAF6778234.1	gi|1892363220|gb|KAF6778234.1|	Aspartate--tRNA ligase cytoplasmic - probable fragment	-	37	1892363220	319	hypothetical protein AHF37_02622	IPR002312:Aspartyl/Asparaginyl-tRNA synthetase, class IIb;IPR004364:Aminoacyl-tRNA synthetase, class II (D/K/N);IPR004523:Aspartate-tRNA synthetase, type 2;IPR006195:Aminoacyl-tRNA synthetase, class II;	molecular_function:GO:0000166:nucleotide binding|molecular_function:GO:0004812:aminoacyl-tRNA ligase activity|molecular_function:GO:0005524:ATP binding|biological_process:GO:0006418:tRNA aminoacylation for protein translation;molecular_function:GO:0000166:nucleotide binding|molecular_function:GO:0004815:aspartate-tRNA ligase activity|molecular_function:GO:0005524:ATP binding|cellular_component:GO…	K22503:428:DARS1: aspartyl-tRNA synthetase [EC:6.1.1.12]	tm		0	0	0	0	0	0	0	0	0	0	0	0	0	0	2	3	2	4	0	0	0	0	0	0	7	4	0	0	3	-	-	Y		0	0	0
	KAF6778209.1	gi|1892363135|gb|KAF6778209.1|	Calcium-dependent channel	-	73	1892363135	650	hypothetical protein AHF37_02393, partial	IPR003864:Calcium-dependent channel, 7TM region, putative phosphate;IPR027815:10TM putative phosphate transporter, cytosolic domain;	cellular_component:GO:0016020:membrane;	K21989:370:TMEM63, CSC1: calcium permeable stress-gated cation channel	uk		0	0	0	0	0	0	0	0	0	0	0	0	0	0	0	0	3	3	0	0	0	0	0	0	3	3	0	0	1	-	-	-		0	0	0
	KAF6778201.1	gi|1892363101|gb|KAF6778201.1|	Putative patched 1	-	119	1892363101	1082	hypothetical protein AHF37_02396	IPR000731:Sterol-sensing domain;IPR003392:Protein patched/dispatched;	cellular_component:GO:0016021:integral component of membrane;	K06225:331:PTCH1: patched 1	uk		0	0	0	0	0	0	0	0	0	0	0	0	0	0	0	2	0	0	0	0	0	0	0	0	2	0	0	0	1	-	-	-		0	0	0
	KAF6778197.1	gi|1892363085|gb|KAF6778197.1|	Serine--tRNA ligase, cytoplasmic	-	46	1892363085	405	hypothetical protein AHF37_02175	IPR002314:Aminoacyl-tRNA synthetase, class II (G/ P/ S/T);IPR002317:Serine-tRNA ligase, type1;IPR006195:Aminoacyl-tRNA synthetase, class II;IPR010978:Class I and II aminoacyl-tRNA synthetase, tRNA-binding arm;IPR015866:Serine-tRNA synthetase, type1, N-terminal;IPR042103:Serine-tRNA synthetase, type1, N-terminal domain superfamily;	molecular_function:GO:0000166:nucleotide binding;molecular_function:GO:0000166:nucleotide binding|molecular_function:GO:0004812:aminoacyl-tRNA ligase activity|molecular_function:GO:0005524:ATP binding|biological_process:GO:0006418:tRNA aminoacylation for protein translation;molecular_function:GO:0000166:nucleotide binding|molecular_function:GO:0004828:serine-tRNA ligase activity|molecular_functio…	K01875:453:SARS, serS: seryl-tRNA synthetase [EC:6.1.1.11]	tm		0	0	0	0	0	0	0	0	0	0	0	0	0	0	5	4	3	3	0	0	0	0	0	0	5	3	0	0	3	-	-	Y		0	0	0
	KAF6778196.1	gi|1892363084|gb|KAF6778196.1|	Serine--tRNA ligase, cytoplasmic	-	26	1892363084	230	hypothetical protein AHF37_02174	IPR002317:Serine-tRNA ligase, type1;	molecular_function:GO:0000166:nucleotide binding|molecular_function:GO:0004828:serine-tRNA ligase activity|molecular_function:GO:0005524:ATP binding|biological_process:GO:0006434:seryl-tRNA aminoacylation;	K01875:61:SARS, serS: seryl-tRNA synthetase [EC:6.1.1.11]	uk		0	0	0	0	0	0	0	0	0	0	0	0	0	0	1	3	2	1	0	0	0	0	0	0	6	1	0	0	2	-	-	Y		0	0	0
	KAF6778187.1	gi|1892363046|gb|KAF6778187.1|	Serine/threonine-protein kinase 36	-	93	1892363046	823	hypothetical protein AHF37_04152	IPR000719:Protein kinase domain;IPR011009:Protein kinase-like domain superfamily;	molecular_function:GO:0004672:protein kinase activity|molecular_function:GO:0005524:ATP binding|biological_process:GO:0006468:protein phosphorylation;	K06228:396:FU: fused [EC:2.7.11.1]	st		0	0	0	0	0	0	0	0	0	0	0	0	0	0	0	0	0	0	0	0	0	0	0	0	0	0	0	0	0	-	-	-		0	0	0
	KAF6778179.1	gi|1892363019|gb|KAF6778179.1|	Dynamin-1-like protein	-	25	1892363019	226	hypothetical protein AHF37_02510	IPR001401:Dynamin, GTPase domain;IPR022812:Dynamin superfamily;IPR027417:P-loop containing nucleoside triphosphate hydrolase;IPR030381:Dynamin-type guanine nucleotide-binding (G) domain;IPR030556:Dynamin-1-like protein;	biological_process:GO:0000266:mitochondrial fission|molecular_function:GO:0003924:GTPase activity|biological_process:GO:0016559:peroxisome fission;molecular_function:GO:0003924:GTPase activity|molecular_function:GO:0005525:GTP binding;molecular_function:GO:0005525:GTP binding;	K17065:301:DNM1L: dynamin 1-like protein [EC:3.6.5.5]	uk		0	0	0	0	0	0	0	0	0	0	0	0	0	0	2	0	0	0	0	0	0	0	0	0	2	0	0	0	1	-	-	-		0	0	0
	KAF6778172.1	gi|1892363001|gb|KAF6778172.1|	Unknown product	-	289	1892363001	2619	hypothetical protein AHF37_02111	IPR019528:Pericentrin/AKAP-450 centrosomal targeting domain;	-	K16481:34:PCNT: pericentrin	uk		0	0	0	0	0	0	2	0	0	0	0	0	0	0	0	0	0	0	0	0	2	0	0	0	0	0	0	1	0	-	-	-		0	0	0
	KAF6778162.1	gi|1892362972|gb|KAF6778162.1|	Nuclear export mediator factor NEMF	-	105	1892362972	937	hypothetical protein AHF37_02674	IPR008532:NFACT, RNA-binding domain;IPR021846:NFACT protein, C-terminal;	-	K24971:624:NEMF, RQC2: nuclear export mediator factor NEMF	uc		0	0	0	0	0	0	0	0	0	0	0	0	0	0	2	1	3	3	0	0	0	0	0	0	6	3	0	0	2	-	-	Y		0	0	0
	KAF6778159.1	gi|1892362966|gb|KAF6778159.1|	mitogen-activated protein kinase 14-like	-	52	1892362966	456	hypothetical protein AHF37_02309	IPR000719:Protein kinase domain;IPR011009:Protein kinase-like domain superfamily;	molecular_function:GO:0004672:protein kinase activity|molecular_function:GO:0005524:ATP binding|biological_process:GO:0006468:protein phosphorylation;	K04441:372:P38: p38 MAP kinase [EC:2.7.11.24]	st		0	0	0	0	0	0	0	0	0	0	0	0	0	0	2	0	0	6	0	0	0	0	0	0	2	6	0	0	1	-	-	-		0	0	0
	KAF6778155.1	gi|1892362953|gb|KAF6778155.1|	Unknown product	-	28	1892362953	242	hypothetical protein AHF37_02072	IPR000407:Nucleoside phosphatase GDA1/CD39;	molecular_function:GO:0016787:hydrolase activity;	-	uk		0	0	0	0	0	0	0	0	0	0	0	0	0	0	1	0	0	1	0	0	0	0	0	0	1	1	0	0	0	-	-	-		0	0	0
	KAF6778119.1	gi|1892362846|gb|KAF6778119.1|	26S protease regulatory subunit 8 isoform X2	-	49	1892362846	430	hypothetical protein AHF37_02597	IPR003593:AAA+ ATPase domain;IPR003959:ATPase, AAA-type, core;IPR005937:26S proteasome regulatory subunit P45-like;IPR027417:P-loop containing nucleoside triphosphate hydrolase;IPR032501:Proteasomal ATPase OB C-terminal domain;IPR035261:26S proteasome regulatory subunit 8;IPR041569:AAA ATPase, AAA+ lid domain;	molecular_function:GO:0005524:ATP binding|molecular_function:GO:0016887:ATP hydrolysis activity;cellular_component:GO:0005737:cytoplasm|biological_process:GO:0030163:protein catabolic process|molecular_function:GO:0036402:proteasome-activating activity;molecular_function:GO:0036402:proteasome-activating activity;	K03066:633:PSMC5, RPT6: 26S proteasome regulatory subunit T6	pm/protease		0	0	0	0	0	0	0	0	0	0	0	0	0	0	1	0	2	0	0	0	0	0	0	0	3	0	0	0	1	-	-	-		0	0	0
	KAF6778104.1	gi|1892362805|gb|KAF6778104.1|	Unknown product	-	81	1892362805	739	hypothetical protein AHF37_02080	IPR001079:Galectin, carbohydrate recognition domain;IPR013320:Concanavalin A-like lectin/glucanase domain superfamily;	molecular_function:GO:0030246:carbohydrate binding;	-	uk		0	0	0	0	0	0	0	0	0	0	0	0	0	0	31	26	22	22	0	0	0	0	0	0	32	22	0	0	3	-	-	Y		0	0	0
	KAF6778103.1	gi|1892362801|gb|KAF6778103.1|	Importin subunit beta-1	-	101	1892362801	930	hypothetical protein AHF37_01837	IPR001494:Importin-beta, N-terminal domain;IPR011989:Armadillo-like helical;IPR016024:Armadillo-type fold;IPR021133:HEAT, type 2;IPR040122:Importin beta family;	biological_process:GO:0006606:protein import into nucleus;biological_process:GO:0006886:intracellular protein transport|molecular_function:GO:0031267:small GTPase binding;	K14293:1153:KPNB1, IPO1: importin subunit beta-1	uc		0	0	0	0	0	0	0	0	0	0	0	0	0	0	3	0	0	0	0	0	0	0	0	0	3	0	0	0	1	-	-	-		0	0	0
	KAF6778097.1	gi|1892362783|gb|KAF6778097.1|	xp-G/rad2 DNA repair endonuclease family member	-	17	1892362783	149	hypothetical protein AHF37_02479	IPR001602:Uncharacterised protein family UPF0047;IPR035917:YjbQ-like superfamily;	-	-	nr		0	0	0	0	0	0	0	0	0	0	0	0	0	0	0	0	2	0	0	0	0	0	0	0	2	0	0	0	1	-	-	-		0	0	0
	KAF6778091.1	gi|1892362764|gb|KAF6778091.1|	Unknown product	-	13	1892362764	118	hypothetical protein AHF37_02516	-	-	-	uk		0	0	0	0	0	0	0	0	0	0	0	0	0	0	1	3	0	0	0	0	0	0	0	0	4	0	0	0	1	-	-	-		0	0	0
	KAF6778089.1	gi|1892362756|gb|KAF6778089.1|	Unknown product	-	21	1892362756	199	hypothetical protein AHF37_02145	-	-	-	uk		0	0	0	0	0	0	0	0	0	0	0	0	0	0	2	0	0	0	0	0	0	0	0	0	2	0	0	0	1	-	-	-		0	0	0
	KAF6778075.1	gi|1892362717|gb|KAF6778075.1|	Beta-adducin	-	119	1892362717	1069	hypothetical protein AHF37_02875	IPR001303:Class II aldolase/adducin N-terminal;IPR036409:Class II aldolase/adducin N-terminal domain superfamily;	-	K18622:605:ADD: adducin	uc		0	0	0	0	0	0	0	0	0	0	0	0	0	0	10	6	3	4	0	0	0	0	0	0	10	4	0	0	3	-	-	Y		0	0	0
	KAF6778069.1	gi|1892362702|gb|KAF6778069.1|	tubulin polymerization-promoting protein family member 2 (Clonorchis sinensis)	-	18	1892362702	169	hypothetical protein AHF37_02083	IPR008907:P25-alpha;IPR011992:EF-hand domain pair;	-	K25698:60:TPPP2: tubulin polymerization-promoting protein family member 2	cs		0	0	0	0	0	0	0	0	0	0	0	0	0	0	2	2	2	2	0	0	0	0	0	0	5	2	0	0	3	-	-	Y		0	0	0
	KAF6778051.1	gi|1892362649|gb|KAF6778051.1|	Ferritin	-	7	1892362649	65	hypothetical protein AHF37_02172, partial	IPR001519:Ferritin;IPR008331:Ferritin/DPS protein domain;IPR009040:Ferritin-like diiron domain;IPR009078:Ferritin-like superfamily;IPR012347:Ferritin-like;	biological_process:GO:0006826:iron ion transport|biological_process:GO:0006879:cellular iron ion homeostasis|molecular_function:GO:0008199:ferric iron binding;molecular_function:GO:0008199:ferric iron binding;	K00522:74:FTH1: ferritin heavy chain [EC:1.16.3.2]	uk		0	0	0	0	0	0	0	0	0	0	0	0	0	0	0	0	2	0	0	0	0	0	0	0	2	0	0	0	1	-	-	-		0	0	0
	KAF6778045.1	gi|1892362628|gb|KAF6778045.1|	27356	-	43	1892362628	380	hypothetical protein AHF37_02703	-	-	-	uc		0	0	0	0	0	0	0	0	0	0	0	0	0	0	0	0	3	0	0	0	0	0	0	0	3	0	0	0	1	-	-	-		0	0	0
	KAF6778040.1	gi|1892362611|gb|KAF6778040.1|	Heat shock protein 60	-	61	1892362611	573	hypothetical protein AHF37_02827	IPR001844:Chaperonin Cpn60;IPR002423:Chaperonin Cpn60/TCP-1 family;IPR027409:GroEL-like apical domain superfamily;IPR027410:TCP-1-like chaperonin intermediate domain superfamily;IPR027413:GroEL-like equatorial domain superfamily;	molecular_function:GO:0005524:ATP binding|molecular_function:GO:0016887:ATP hydrolysis activity;biological_process:GO:0042026:protein refolding;	K04077:829:groEL, HSPD1: chaperonin GroEL	pm		2	2	0	0	0	0	0	0	0	0	0	0	0	0	4	6	4	4	2	0	0	0	0	0	7	4	0	0	3	-	-	Y		2	2	0
	KAF6778035.1	gi|1892362589|gb|KAF6778035.1|	27366	-	12	1892362589	105	hypothetical protein AHF37_02581	IPR011051:RmlC-like cupin domain superfamily;IPR013096:Cupin 2, conserved barrel;IPR014710:RmlC-like jelly roll fold;	-	-	uc		0	0	0	0	0	0	0	0	0	0	0	0	0	0	4	4	3	4	0	0	0	0	0	0	4	4	0	0	3	-	-	Y		0	0	0
	KAF6778030.1	gi|1892362575|gb|KAF6778030.1|	Prohibitin-2	-	32	1892362575	288	hypothetical protein AHF37_02551	IPR000163:Prohibitin;IPR001107:Band 7 domain;IPR036013:Band 7/SPFH domain superfamily;	cellular_component:GO:0016020:membrane;	K17081:365:PHB2: prohibitin 2	st		0	0	0	0	0	0	0	0	0	0	0	0	0	0	0	1	4	0	0	0	0	0	0	0	5	0	0	0	1	-	-	-		0	0	0
	KAF6778015.1	gi|1892362519|gb|KAF6778015.1|	Acyl-CoA-binding protein-like protein	-	11	1892362519	95	hypothetical protein AHF37_02599	IPR000582:Acyl-CoA-binding protein, ACBP;IPR014352:FERM/acyl-CoA-binding protein superfamily;IPR035984:Acyl-CoA binding protein superfamily;	molecular_function:GO:0000062:fatty-acyl-CoA binding;	-	uc		0	0	0	0	0	0	0	0	0	0	0	0	0	0	2	0	1	1	0	0	0	0	0	0	3	1	0	0	1	-	-	-		0	0	0
	KAF6778012.1	gi|1892362506|gb|KAF6778012.1|	Reticulon-like protein	-	31	1892362506	277	hypothetical protein AHF37_02308	IPR003388:Reticulon;	-	K20721:133:RTN1: reticulon-1	uk		0	0	0	0	0	0	0	0	0	0	0	0	0	0	0	0	2	0	0	0	0	0	0	0	2	0	0	0	1	-	-	-		0	0	0
	KAF6778005.1	gi|1892362482|gb|KAF6778005.1|	Trafficking protein particle complex subunit 3	-	62	1892362482	578	hypothetical protein AHF37_02631	IPR001965:Zinc finger, PHD-type;IPR007194:Transport protein particle (TRAPP) component;IPR011011:Zinc finger, FYVE/PHD-type;IPR013083:Zinc finger, RING/FYVE/PHD-type;IPR016721:Bet3 family;IPR019787:Zinc finger, PHD-finger;IPR024096:NO signalling/Golgi transport ligand-binding domain superfamily;	cellular_component:GO:0030008:TRAPP complex|biological_process:GO:0048193:Golgi vesicle transport;	K20302:215:TRAPPC3, BET3: trafficking protein particle complex subunit 3	uc		0	0	0	0	0	0	0	0	0	0	0	0	0	0	2	0	0	3	0	0	0	0	0	0	2	3	0	0	1	-	-	-		0	0	0
	KAF6778001.1	gi|1892362470|gb|KAF6778001.1|	WDR52: cilia- and flagella-associated protein 44	-	221	1892362470	1935	hypothetical protein AHF37_02391, partial	IPR001680:WD40 repeat;IPR011047:Quinoprotein alcohol dehydrogenase-like superfamily;IPR015943:WD40/YVTN repeat-like-containing domain superfamily;IPR017986:WD40-repeat-containing domain;	molecular_function:GO:0005515:protein binding;	K24224:926:CFAP44, WDR52: cilia- and flagella-associated protein 44	uc		0	0	0	0	0	0	0	0	0	0	0	0	0	0	0	2	0	0	0	0	0	0	0	0	2	0	0	0	1	-	-	-		0	0	0
	KAF6777995.1	gi|1892362455|gb|KAF6777995.1|	glycine--tRNA ligase-like - probable fragment	-	143	1892362455	1280	hypothetical protein AHF37_02697	IPR002314:Aminoacyl-tRNA synthetase, class II (G/ P/ S/T);IPR002315:Glycyl-tRNA synthetase;IPR004154:Anticodon-binding;IPR006195:Aminoacyl-tRNA synthetase, class II;IPR027031:Glycyl-tRNA synthetase/DNA polymerase subunit gamma-2;IPR033731:Glycyl-tRNA synthetase-like core domain;IPR036621:Anticodon-binding domain superfamily;	molecular_function:GO:0000166:nucleotide binding|molecular_function:GO:0004812:aminoacyl-tRNA ligase activity|molecular_function:GO:0005524:ATP binding|biological_process:GO:0006418:tRNA aminoacylation for protein translation;molecular_function:GO:0000166:nucleotide binding|molecular_function:GO:0004820:glycine-tRNA ligase activity|molecular_function:GO:0005524:ATP binding|cellular_component:GO:0…	K01880:753:GARS, glyS1: glycyl-tRNA synthetase [EC:6.1.1.14]	tm		0	0	0	0	0	0	0	0	0	0	0	0	0	0	0	0	2	0	0	0	0	0	0	0	2	0	0	0	1	-	-	-		0	0	0
	KAF6777991.1	gi|1892362445|gb|KAF6777991.1|	KH domain-containing RNA-binding signal transduction-associated protein 2	-	34	1892362445	309	KH domain containing RNA binding signal	IPR004087:K Homology domain;IPR004088:K Homology domain, type 1;IPR036612:K Homology domain, type 1 superfamily;	molecular_function:GO:0003676:nucleic acid binding;molecular_function:GO:0003723:RNA binding;	K17843:141:KHDRBS2, SLM1: KH domain-containing, RNA-binding, signal transduction-associated protein 2	st		0	0	0	0	0	0	0	0	0	0	0	0	0	0	0	2	0	0	0	0	0	0	0	0	2	0	0	0	1	-	-	-		0	0	0
	KAF6777980.1	gi|1892362411|gb|KAF6777980.1|	40S ribosomal protein S13	-	17	1892362411	151	hypothetical protein AHF37_02702	IPR000589:Ribosomal protein S15;IPR009068:S15/NS1, RNA-binding;IPR012606:Ribosomal protein S13/S15, N-terminal;IPR023029:Ribosomal protein S15P;	molecular_function:GO:0003735:structural constituent of ribosome|cellular_component:GO:0005840:ribosome|biological_process:GO:0006412:translation;	K02953:258:RP-S13e, RPS13: small subunit ribosomal protein S13e	ps		0	0	0	0	0	0	0	0	0	0	0	0	0	0	0	0	2	0	0	0	0	0	0	0	2	0	0	0	1	-	-	-		0	0	0
	KAF6777977.1	gi|1892362399|gb|KAF6777977.1|	Heterogeneous nuclear ribonucleoprotein A1	-	35	1892362399	320	hypothetical protein AHF37_02895	IPR000504:RNA recognition motif domain;IPR012677:Nucleotide-binding alpha-beta plait domain superfamily;IPR035979:RNA-binding domain superfamily;	molecular_function:GO:0003676:nucleic acid binding;	K13158:204:HNRNPA2B1: heterogeneous nuclear ribonucleoprotein A2/B1	uc		0	0	0	0	0	0	0	0	0	0	0	0	0	0	2	5	0	1	0	0	0	0	0	0	7	1	0	0	2	-	-	Y		0	0	0
	KAF6777956.1	gi|1892362328|gb|KAF6777956.1|	Syntaxin-binding protein 5-like	-	138	1892362328	1273	hypothetical protein AHF37_02722	IPR000664:Lethal(2) giant larvae protein;IPR001680:WD40 repeat;IPR013577:Lethal giant larvae homologue 2;IPR015943:WD40/YVTN repeat-like-containing domain superfamily;IPR036322:WD40-repeat-containing domain superfamily;IPR042855:v-SNARE, coiled-coil homology domain;	molecular_function:GO:0005515:protein binding;	K08518:428:STXBP5, SRO7_77: syntaxin-binding protein 5	uc		0	0	0	0	0	0	0	0	0	0	0	0	0	0	13	14	16	17	0	0	0	0	0	0	18	17	0	0	3	-	-	Y		0	0	0
	KAF6777949.1	gi|1892362305|gb|KAF6777949.1|	Ubiquitin C-terminal hydrolase (Schistosoma japonicum)	-	36	1892362305	317	hypothetical protein AHF37_02535	IPR001578:Peptidase C12, ubiquitin carboxyl-terminal hydrolase;IPR017390:Ubiquitinyl hydrolase, UCH37 type;IPR036959:Peptidase C12, ubiquitin carboxyl-terminal hydrolase superfamily;IPR038765:Papain-like cysteine peptidase superfamily;IPR041507:Peptidase C12, C-terminal domain;	molecular_function:GO:0004843:cysteine-type deubiquitinase activity|biological_process:GO:0006511:ubiquitin-dependent protein catabolic process;molecular_function:GO:0004843:cysteine-type deubiquitinase activity|biological_process:GO:0016579:protein deubiquitination;	K05610:324:UCHL5, UCH37: ubiquitin carboxyl-terminal hydrolase L5 [EC:3.4.19.12]	prot		0	0	0	0	0	0	0	0	0	0	0	0	0	0	0	1	0	0	0	0	0	0	0	0	1	0	0	0	0	-	-	-		0	0	0
	KAF6777947.1	gi|1892362298|gb|KAF6777947.1|	vacuolar protein sorting-associated protein VTA1 partial (Clonorchis sinensis)	-	30	1892362298	273	hypothetical protein AHF37_02641	IPR023175:Vta1/Callose synthase, N-terminal domain superfamily;IPR039431:Vta1/callose synthase, N-terminal;IPR041212:Vta1, C-terminal;IPR044538:Vacuolar protein sorting-associated protein Vta1-like;	biological_process:GO:0032511:late endosome to vacuole transport via multivesicular body sorting pathway;	K12199:203:VTA1, LIP5: vacuolar protein sorting-associated protein VTA1	pe		0	0	0	0	0	0	0	0	0	0	0	0	0	0	13	10	13	12	0	0	0	0	0	0	15	12	0	0	3	-	-	Y		0	0	0
	KAF6777919.1	gi|1892362197|gb|KAF6777919.1|	acyl transferase domain	-	162	1892362197	1429	hypothetical protein AHF37_02238	IPR012419:Cas1p 10 TM acyl transferase domain;	-	K03377:396:CASD1: N-acetylneuraminate 9-O-acetyltransferase [EC:2.3.1.45]	uc		0	0	0	0	0	0	0	0	0	0	0	0	0	0	0	0	2	0	0	0	0	0	0	0	2	0	0	0	1	-	-	-		0	0	0
	KAF6777895.1	gi|1892362108|gb|KAF6777895.1|	ubiquitin-associated and SH3 domain-containing protein B (Clonorchis sinensis) - probable fragment	-	70	1892362108	641	hypothetical protein AHF37_03163	IPR009060:UBA-like superfamily;	molecular_function:GO:0005515:protein binding;	K18993:63:UBASH3, STS: ubiquitin-associated and SH3 domain-containing protein [EC:3.1.3.48]	prot		0	0	0	0	0	0	0	0	0	0	0	0	0	0	2	0	0	2	0	0	0	0	0	0	2	2	0	0	1	-	-	-		0	0	0
	KAF6777889.1	gi|1892362086|gb|KAF6777889.1|	Y+L amino acid transporter 2 partial	-	54	1892362086	491	hypothetical protein AHF37_03067	IPR002293:Amino acid/polyamine transporter I;	cellular_component:GO:0016020:membrane|molecular_function:GO:0022857:transmembrane transporter activity|biological_process:GO:0055085:transmembrane transport;	K13781:539:SLC7A8, LAT2: solute carrier family 7 (L-type amino acid transporter), member 8	tr		0	0	0	0	0	0	0	0	0	0	0	0	0	0	0	4	0	0	0	0	0	0	0	0	4	0	0	0	1	-	-	-		0	0	0
	KAF6777888.1	gi|1892362081|gb|KAF6777888.1|	Unknown product	-	219	1892362081	2020	hypothetical protein AHF37_02385	IPR000742:EGF-like domain;IPR001680:WD40 repeat;IPR001791:Laminin G domain;IPR011047:Quinoprotein alcohol dehydrogenase-like superfamily;IPR013320:Concanavalin A-like lectin/glucanase domain superfamily;IPR015943:WD40/YVTN repeat-like-containing domain superfamily;IPR017986:WD40-repeat-containing domain;	molecular_function:GO:0005515:protein binding;	-	uk		0	0	0	0	0	0	0	0	0	0	0	0	0	0	3	0	3	0	0	0	0	0	0	0	6	0	0	0	2	-	-	Y		0	0	0
	KAF6777885.1	gi|1892362068|gb|KAF6777885.1|	Chloride channel protein	-	89	1892362068	809	hypothetical protein AHF37_01767	IPR000644:CBS domain;IPR001807:Chloride channel, voltage gated;IPR014743:Chloride channel, core;	molecular_function:GO:0005247:voltage-gated chloride channel activity|biological_process:GO:0006821:chloride transport|cellular_component:GO:0016020:membrane|biological_process:GO:0055085:transmembrane transport;	K05016:519:CLCN7: chloride channel 7	tr		0	0	0	0	0	0	0	0	0	0	0	0	0	0	0	2	2	1	0	0	0	0	0	0	4	1	0	0	2	-	-	Y		0	0	0
	KAF6777871.1	gi|1892362023|gb|KAF6777871.1|	Elongation factor 1-delta	-	16	1892362023	151	hypothetical protein AHF37_02814	IPR014038:Translation elongation factor EF1B, beta/delta subunit, guanine nucleotide exchange domain;IPR014717:Translation elongation factor EF1B/ribosomal protein S6;IPR018940:Elongation factor 1 beta central acidic region, eukaryote;IPR036219:Translation elongation factor eEF-1beta-like superfamily;	molecular_function:GO:0003746:translation elongation factor activity|biological_process:GO:0006414:translational elongation;	K15410:137:EEF1D: elongation factor 1-delta	ps		0	0	0	0	0	0	0	0	0	0	0	0	0	0	3	3	3	3	0	0	0	0	0	0	6	3	0	0	3	-	-	Y		0	0	0
	KAF6777868.1	gi|1892362013|gb|KAF6777868.1|	Unknown product	-	8	1892362013	73	hypothetical protein AHF37_02782	IPR008907:P25-alpha;IPR011992:EF-hand domain pair;	-	-	uk		0	0	0	0	0	0	0	0	0	0	0	0	0	0	2	0	0	1	0	0	0	0	0	0	2	1	0	0	1	-	-	-		0	0	0
	KAF6777864.1	gi|1892362000|gb|KAF6777864.1|	Unknown product	-	20	1892362000	166	hypothetical protein AHF37_03136, partial	IPR029052:Metallo-dependent phosphatase-like;	-	K01128:68:SMPDL3: sphingomyelin phosphodiesterase acid-like 3 [EC:3.1.4.-]	uk		0	0	0	0	0	0	0	0	0	0	0	0	0	0	0	5	1	1	0	0	0	0	0	0	6	1	0	0	1	-	-	-		0	0	0
	KAF6777863.1	gi|1892361994|gb|KAF6777863.1|	Protein phosphatase methylesterase partial	-	65	1892361994	595	hypothetical protein AHF37_02807	IPR000073:Alpha/beta hydrolase fold-1;IPR016812:Protein phosphatase methylesterase, eukaryotic;IPR029058:Alpha/Beta hydrolase fold;	biological_process:GO:0006482:protein demethylation|molecular_function:GO:0051723:protein methylesterase activity;	K13617:329:PPME1: protein phosphatase methylesterase 1 [EC:3.1.1.89]	st		0	0	0	0	0	0	0	0	0	0	0	0	0	0	7	6	6	6	0	0	0	0	0	0	8	6	0	0	3	-	-	Y		0	0	0
	KAF6777862.1	gi|1892361989|gb|KAF6777862.1|	Ubiquitin carboxyl-terminal hydrolase	-	25	1892361989	219	hypothetical protein AHF37_02337	IPR001578:Peptidase C12, ubiquitin carboxyl-terminal hydrolase;IPR036959:Peptidase C12, ubiquitin carboxyl-terminal hydrolase superfamily;IPR038765:Papain-like cysteine peptidase superfamily;	molecular_function:GO:0004843:cysteine-type deubiquitinase activity|biological_process:GO:0006511:ubiquitin-dependent protein catabolic process;	K05609:216:UCHL3, YUH1: ubiquitin carboxyl-terminal hydrolase L3 [EC:3.4.19.12]	prot		0	0	0	0	0	0	0	0	0	0	0	0	0	0	2	3	3	3	0	0	0	0	0	0	7	3	0	0	3	-	-	Y		0	0	0
	KAF6777845.1	gi|1892361934|gb|KAF6777845.1|	Alpha-parvin	-	51	1892361934	446	hypothetical protein AHF37_03280	IPR001715:Calponin homology domain;IPR028433:Parvin;IPR036872:CH domain superfamily;	molecular_function:GO:0003779:actin binding|biological_process:GO:0007155:cell adhesion|biological_process:GO:0031532:actin cytoskeleton reorganization;molecular_function:GO:0005515:protein binding;	K06275:291:PARV: parvin	uc		0	0	0	0	0	0	0	0	0	0	0	0	0	0	2	0	4	0	0	0	0	0	0	0	6	0	0	0	2	-	-	Y		0	0	0
	KAF6777816.1	gi|1892361816|gb|KAF6777816.1|	Myosin heavy chain, muscle	-	124	1892361816	1068	hypothetical protein AHF37_02983	IPR002928:Myosin tail;IPR014751:DNA repair protein XRCC4-like, C-terminal;	cellular_component:GO:0016459:myosin complex;	-	extmat		0	0	0	0	0	0	0	0	0	0	0	0	0	0	4	1	1	3	0	0	0	0	0	0	6	3	0	0	1	-	-	-		0	0	0
	KAF6777800.1	gi|1892361766|gb|KAF6777800.1|	Unknown product	-	21	1892361766	189	hypothetical protein AHF37_02737	IPR032675:Leucine-rich repeat domain superfamily;	-	-	uk		0	0	0	0	0	0	0	0	0	0	0	0	0	0	3	0	0	0	0	0	0	0	0	0	3	0	0	0	1	-	-	-		0	0	0
	KAF6777778.1	gi|1892361687|gb|KAF6777778.1|	Inositol polyphosphate-4-phosphatase	-	111	1892361687	1004	Type I inositol 3 4-bisphosphate 4-phosphatase	IPR039034:Inositol 3,4-bisphosphate 4-phosphatase;	molecular_function:GO:0016316:phosphatidylinositol-3,4-bisphosphate 4-phosphatase activity;	K01109:151:INPP4: inositol polyphosphate-4-phosphatase [EC:3.1.3.66]	uc		0	0	0	0	0	0	0	0	0	0	0	0	0	0	0	3	2	0	0	0	0	0	0	0	5	0	0	0	2	-	-	Y		0	0	0
	KAF6777777.1	gi|1892361682|gb|KAF6777777.1|	14-3-3 domain	-	15	1892361682	132	hypothetical protein AHF37_02916	IPR000308:14-3-3 protein;IPR023410:14-3-3 domain;IPR036815:14-3-3 domain superfamily;	-	K16197:82:YWHAB_Q_Z: 14-3-3 protein beta/theta/zeta	st		0	0	0	0	0	0	0	0	0	0	0	0	0	0	0	3	0	0	0	0	0	0	0	0	3	0	0	0	1	-	-	-		0	0	0
	KAF6777752.1	gi|1892361609|gb|KAF6777752.1|	2-oxoglutarate dehydrogenase-like mitochondrial	-	157	1892361609	1391	hypothetical protein AHF37_02848	IPR001017:Dehydrogenase, E1 component;IPR005475:Transketolase-like, pyrimidine-binding domain;IPR011603:2-oxoglutarate dehydrogenase E1 component;IPR029061:Thiamin diphosphate-binding fold;IPR031717:Multifunctional 2-oxoglutarate metabolism enzyme, C-terminal;IPR032106:2-oxoglutarate dehydrogenase E1 component, N-terminal domain;IPR042179:Multifunctional 2-oxoglutarate metabolism enzyme, C-termin…	molecular_function:GO:0004591:oxoglutarate dehydrogenase (succinyl-transferring) activity|biological_process:GO:0006099:tricarboxylic acid cycle|molecular_function:GO:0030976:thiamine pyrophosphate binding;molecular_function:GO:0016624:oxidoreductase activity, acting on the aldehyde or oxo group of donors, disulfide as acceptor;	K00164:724:OGDH, sucA: 2-oxoglutarate dehydrogenase E1 component [EC:1.2.4.2]	met/energy		0	0	0	0	0	0	0	0	0	0	0	0	0	0	7	5	2	0	0	0	0	0	0	0	10	0	0	0	3	-	-	Y		0	0	0
	KAF6777744.1	gi|1892361580|gb|KAF6777744.1|	Kinesin light chain	-	69	1892361580	615	hypothetical protein AHF37_03030	IPR002151:Kinesin light chain;IPR011990:Tetratricopeptide-like helical domain superfamily;IPR013026:Tetratricopeptide repeat-containing domain;IPR019734:Tetratricopeptide repeat;	molecular_function:GO:0005515:protein binding;cellular_component:GO:0005871:kinesin complex;	K10407:543:KLC: kinesin light chain	uc		0	0	0	0	0	0	0	0	0	0	0	0	0	0	15	17	18	17	0	0	0	0	0	0	20	17	0	0	3	-	-	Y		0	0	0
	KAF6777735.1	gi|1892361549|gb|KAF6777735.1|	Sorting nexin-3	-	26	1892361549	224	hypothetical protein AHF37_02514	IPR001683:Phox homology;IPR036871:PX domain superfamily;	molecular_function:GO:0035091:phosphatidylinositol binding;	K17918:208:SNX3_12: sorting nexin-3/12	pe		0	0	0	0	0	0	0	0	0	0	0	0	0	0	2	1	1	1	0	0	0	0	0	0	4	1	0	0	1	-	-	-		0	0	0
	KAF6777728.1	gi|1892361533|gb|KAF6777728.1|	protein phosphatase 1 regulatory subunit 37 - probable fragment	-	80	1892361533	721	hypothetical protein AHF37_02582	IPR001611:Leucine-rich repeat;IPR032675:Leucine-rich repeat domain superfamily;	molecular_function:GO:0005515:protein binding;	K17576:191:PPP1R37, LRRC68: protein phosphatase 1 regulatory subunit 37	st		0	0	0	0	0	0	0	0	0	0	0	0	0	0	0	0	1	1	0	0	0	0	0	0	1	1	0	0	0	-	-	-		0	0	0
	KAF6777708.1	gi|1892361470|gb|KAF6777708.1|	glutamate dehydrogenase mitochondrial-like	-	61	1892361470	555	hypothetical protein AHF37_02629	IPR006095:Glutamate/phenylalanine/leucine/valine dehydrogenase;IPR006096:Glutamate/phenylalanine/leucine/valine dehydrogenase, C-terminal;IPR006097:Glutamate/phenylalanine/leucine/valine dehydrogenase, dimerisation domain;IPR033922:NAD(P) binding domain of glutamate dehydrogenase;IPR036291:NAD(P)-binding domain superfamily;	biological_process:GO:0006520:cellular amino acid metabolic process|molecular_function:GO:0016491:oxidoreductase activity;molecular_function:GO:0016639:oxidoreductase activity, acting on the CH-NH2 group of donors, NAD or NADP as acceptor;	K00261:718:GLUD1_2, gdhA: glutamate dehydrogenase (NAD(P)+) [EC:1.4.1.3]	met/energy		0	0	0	0	0	0	0	0	0	0	0	0	0	0	11	10	10	6	0	0	0	0	0	0	14	6	0	0	3	-	-	Y		0	0	0
	KAF6777707.1	gi|1892361464|gb|KAF6777707.1|	Atlastin	-	73	1892361464	645	hypothetical protein AHF37_02825	IPR015894:Guanylate-binding protein, N-terminal;IPR027417:P-loop containing nucleoside triphosphate hydrolase;IPR030386:GB1/RHD3-type guanine nucleotide-binding (G) domain;IPR036543:Guanylate-binding protein, C-terminal domain superfamily;	molecular_function:GO:0003924:GTPase activity|molecular_function:GO:0005525:GTP binding;molecular_function:GO:0005525:GTP binding;	K17339:436:ATL: atlastin [EC:3.6.5.-]	uk		0	0	0	0	0	0	0	0	0	0	0	0	0	0	0	3	0	0	0	0	0	0	0	0	3	0	0	0	1	-	-	-		0	0	0
	KAF6777690.1	gi|1892361411|gb|KAF6777690.1|	phosphofurin acidic cluster sorting protein 1 (Clonorchis sinensis) - probable fragment	-	143	1892361411	1334	hypothetical protein AHF37_03072	IPR019381:Phosphofurin acidic cluster sorting protein 1;	-	K23294:85:PACS2: phosphofurin acidic cluster sorting protein 2	pe		0	0	0	0	0	0	0	0	0	0	0	0	0	0	0	0	2	1	0	0	0	0	0	0	2	1	0	0	1	-	-	-		0	0	0
	KAF6777680.1	gi|1892361363|gb|KAF6777680.1|	Splicing factor 3B subunit 1	-	142	1892361363	1287	hypothetical protein AHF37_02767	IPR011989:Armadillo-like helical;IPR015016:Splicing factor 3B subunit 1;IPR016024:Armadillo-type fold;IPR021133:HEAT, type 2;IPR038737:Splicing factor 3B subunit 1-like;	biological_process:GO:0000245:spliceosomal complex assembly|molecular_function:GO:0003729:mRNA binding;	K12828:1886:SF3B1, SAP155: splicing factor 3B subunit 1	tm		0	0	0	0	0	0	0	0	1	0	0	0	0	0	0	0	0	0	0	0	0	1	0	0	0	0	0	0	0	-	-	-		0	0	0
	KAF6777679.1	gi|1892361357|gb|KAF6777679.1|	Cystathionine gamma-lyase	-	28	1892361357	247	hypothetical protein AHF37_02656	IPR000277:Cys/Met metabolism, pyridoxal phosphate-dependent enzyme;IPR015421:Pyridoxal phosphate-dependent transferase, major domain;IPR015424:Pyridoxal phosphate-dependent transferase;	molecular_function:GO:0003824:catalytic activity;biological_process:GO:0019346:transsulfuration|molecular_function:GO:0030170:pyridoxal phosphate binding;	K01758:219:CTH: cystathionine gamma-lyase [EC:4.4.1.1]	uk		0	0	0	0	0	0	0	0	0	0	0	0	0	0	0	0	2	0	0	0	0	0	0	0	2	0	0	0	1	-	-	-		0	0	0
	KAF6777638.1	gi|1892361233|gb|KAF6777638.1|	Prominin (Prom) protein, putative	-	83	1892361233	737	hypothetical protein AHF37_02786	IPR008795:Prominin;	cellular_component:GO:0016021:integral component of membrane;	K06532:266:PROM1, CD133: prominin 1	uc		0	0	0	0	0	0	0	0	0	0	0	0	0	0	2	4	5	0	0	0	0	0	0	0	9	0	0	0	3	-	-	Y		0	0	0
	KAF6777636.1	gi|1892361223|gb|KAF6777636.1|	Protein kinase C-binding protein 1	-	150	1892361223	1361	hypothetical protein AHF37_03616	IPR001487:Bromodomain;IPR001965:Zinc finger, PHD-type;IPR002893:Zinc finger, MYND-type;IPR011011:Zinc finger, FYVE/PHD-type;IPR013083:Zinc finger, RING/FYVE/PHD-type;IPR036427:Bromodomain-like superfamily;	molecular_function:GO:0005515:protein binding;	K23218:160:ZMYND11, BS69: zinc finger MYND domain-containing protein 11	pe		0	0	0	0	0	0	0	0	0	0	2	0	0	0	0	0	0	0	0	0	0	0	2	0	0	0	0	1	0	-	-	-		0	0	0
	KAF6777634.1	gi|1892361214|gb|KAF6777634.1|	Fructose-bisphosphate aldolase C-A	-	39	1892361214	356	hypothetical protein AHF37_02696	IPR000741:Fructose-bisphosphate aldolase, class-I;IPR013785:Aldolase-type TIM barrel;	molecular_function:GO:0003824:catalytic activity;molecular_function:GO:0004332:fructose-bisphosphate aldolase activity|biological_process:GO:0006096:glycolytic process;	K01623:511:ALDO: fructose-bisphosphate aldolase, class I [EC:4.1.2.13]	uc		0	0	0	0	0	0	0	0	0	0	0	0	0	0	12	12	15	14	0	0	0	0	0	0	15	14	0	0	3	-	-	Y		0	0	0
	KAF6777627.1	gi|1892361187|gb|KAF6777627.1|	Putative phospholipid-transporting ATPase IH	-	205	1892361187	1845	hypothetical protein AHF37_04166	IPR006539:P-type ATPase, subfamily IV;	molecular_function:GO:0000287:magnesium ion binding|molecular_function:GO:0005524:ATP binding|biological_process:GO:0015914:phospholipid transport|cellular_component:GO:0016021:integral component of membrane|molecular_function:GO:0140326:ATPase-coupled intramembrane lipid transporter activity;	-	tr		0	0	0	0	0	0	0	0	0	0	0	0	0	0	1	0	4	0	0	0	0	0	0	0	5	0	0	0	1	-	-	-		0	0	0
	KAF6777626.1	gi|1892361182|gb|KAF6777626.1|	lysine-specific histone demethylase 1B	-	155	1892361182	1401	hypothetical protein AHF37_03002	IPR007526:SWIRM domain;IPR009057:Homeobox-like domain superfamily;IPR011124:Zinc finger, CW-type;IPR036388:Winged helix-like DNA-binding domain superfamily;	molecular_function:GO:0005515:protein binding;molecular_function:GO:0008270:zinc ion binding;	K19413:223:KDM1B, AOF1, LSD2: lysine-specific histone demethylase 1B [EC:1.-.-.-]	nr		0	0	0	0	0	0	0	0	0	0	0	0	0	0	2	0	0	0	0	0	0	0	0	0	2	0	0	0	1	-	-	-		0	0	0
	KAF6777620.1	gi|1892361161|gb|KAF6777620.1|	IPR029062:Class I glutamine amidotransferase-like;	-	24	1892361161	217	ES1 protein like protein mitochondrial	IPR029062:Class I glutamine amidotransferase-like;	-	-	met/energy		0	0	0	0	0	0	0	0	0	0	0	0	0	0	1	2	1	0	0	0	0	0	0	0	4	0	0	0	1	-	-	-		0	0	0
	KAF6777611.1	gi|1892361136|gb|KAF6777611.1|	Translation initiation factor RLI1	-	62	1892361136	552	hypothetical protein AHF37_02897	IPR003439:ABC transporter-like;IPR003593:AAA+ ATPase domain;IPR007209:RNase L inhibitor RLI-like, possible metal-binding domain;IPR013283:RLI1;IPR017896:4Fe-4S ferredoxin-type, iron-sulphur binding domain;IPR027417:P-loop containing nucleoside triphosphate hydrolase;IPR034348:RLI, domain 1;	molecular_function:GO:0005524:ATP binding;	K06174:908:ABCE1, Rli1: ATP-binding cassette, sub-family E, member 1	uc		0	0	0	0	0	0	0	0	0	0	0	0	0	0	4	3	5	9	0	0	0	0	0	0	7	9	0	0	3	-	-	Y		0	0	0
	KAF6777609.1	gi|1892361130|gb|KAF6777609.1|	Myotubularin-related protein	-	189	1892361130	1728	hypothetical protein AHF37_03113	IPR001849:Pleckstrin homology domain;IPR002219:Protein kinase C-like, phorbol ester/diacylglycerol-binding domain;IPR004182:GRAM domain;IPR010569:Myotubularin-like phosphatase domain;IPR011993:PH-like domain superfamily;IPR022096:SBF1/SBF2 domain;IPR029021:Protein-tyrosine phosphatase-like;IPR030564:Myotubularin family;	biological_process:GO:0035556:intracellular signal transduction;	K18061:329:SBF1_2, MTMR5_13: myotubularin-related protein 5/13	uk		0	0	0	0	0	0	0	0	0	0	0	0	0	0	0	0	2	3	0	0	0	0	0	0	2	3	0	0	1	-	-	-		0	0	0
	KAF6777586.1	gi|1892361056|gb|KAF6777586.1|	chloride intracellular channel exc-4 (Clonorchis sinensis)	-	34	1892361056	297	Chloride intracellular channel exc-4	IPR036249:Thioredoxin-like superfamily;IPR036282:Glutathione S-transferase, C-terminal domain superfamily;	-	K05022:164:CLIC2: chloride intracellular channel protein 2	tr		0	0	0	0	0	0	0	0	0	0	0	0	0	0	2	1	1	1	0	0	0	0	0	0	4	1	0	0	1	-	-	-		0	0	0
	KAF6777585.1	gi|1892361055|gb|KAF6777585.1|	chloride intracellular channel exc-4 (Clonorchis sinensis)	-	30	1892361055	269	hypothetical protein AHF37_03189	IPR036249:Thioredoxin-like superfamily;IPR036282:Glutathione S-transferase, C-terminal domain superfamily;	-	K05022:145:CLIC2: chloride intracellular channel protein 2	tr		0	0	0	0	0	0	0	0	0	0	0	0	0	0	3	0	0	3	0	0	0	0	0	0	3	3	0	0	1	-	-	-		0	0	0
	KAF6777570.1	gi|1892361016|gb|KAF6777570.1|	Glucosamine-fructose-6-phosphate aminotransferase	-	52	1892361016	464	hypothetical protein AHF37_02898	IPR009449:GDP/GTP exchange factor Sec2, N-terminal;IPR040351:Guanine nucleotide exchange factor RAB3IL/RAB3IP/Sec2;	molecular_function:GO:0005085:guanyl-nucleotide exchange factor activity;	K16779:39:RAB3IP, RABIN8: Rab-3A-interacting protein	met/aa		0	0	0	0	0	0	0	0	0	0	0	0	0	0	8	8	10	12	0	0	0	0	0	0	12	12	0	0	3	-	-	Y		0	0	0
	KAF6777561.1	gi|1892360991|gb|KAF6777561.1|	Unknown product	-	21	1892360991	193	hypothetical protein AHF37_02612, partial	-	-	-	uk		0	0	0	0	0	0	0	0	0	0	0	0	0	0	0	1	3	0	0	0	0	0	0	0	4	0	0	0	1	-	-	-		0	0	0
	KAF6777553.1	gi|1892360967|gb|KAF6777553.1|	26S proteasome non-ATPase regulatory subunit 13	-	39	1892360967	348	hypothetical protein AHF37_02648, partial	IPR000717:Proteasome component (PCI) domain;IPR035298:26S Proteasome non-ATPase regulatory subunit 13;IPR036390:Winged helix DNA-binding domain superfamily;	-	K03039:346:PSMD13, RPN9: 26S proteasome regulatory subunit N9	pm/protease		0	0	0	0	0	0	0	0	0	0	0	0	0	0	0	0	3	0	0	0	0	0	0	0	3	0	0	0	1	-	-	-		0	0	0
	KAF6777548.1	gi|1892360951|gb|KAF6777548.1|	Coatomer subunit beta'	-	103	1892360951	916	hypothetical protein AHF37_02775	IPR001680:WD40 repeat;IPR006692:Coatomer, WD associated region;IPR011044:Quinoprotein amine dehydrogenase, beta chain-like;IPR015943:WD40/YVTN repeat-like-containing domain superfamily;IPR016453:Coatomer beta' subunit (COPB2);IPR017986:WD40-repeat-containing domain;IPR020472:G-protein beta WD-40 repeat;IPR036322:WD40-repeat-containing domain superfamily;	molecular_function:GO:0005198:structural molecule activity|biological_process:GO:0006886:intracellular protein transport|biological_process:GO:0016192:vesicle-mediated transport|cellular_component:GO:0030117:membrane coat;molecular_function:GO:0005515:protein binding;	K17302:1044:COPB2, SEC27: coatomer subunit beta'	uc		0	0	0	0	0	0	0	0	0	0	0	0	0	0	1	1	0	0	0	0	0	0	0	0	2	0	0	0	0	-	-	-		0	0	0
	KAF6777540.1	gi|1892360927|gb|KAF6777540.1|	Sodium-dependent multivitamin transporter	-	44	1892360927	387	hypothetical protein AHF37_02675	IPR001734:Sodium/solute symporter;IPR038377:Sodium/glucose symporter superfamily;	cellular_component:GO:0016020:membrane|molecular_function:GO:0022857:transmembrane transporter activity|biological_process:GO:0055085:transmembrane transport;	K14386:108:SLC5A6, SMVT: solute carrier family 5 (sodium-dependent multivitamin transporter), member 6	tr		0	0	0	0	0	0	0	0	0	1	2	0	0	1	4	4	4	6	0	0	0	1	2	1	4	6	0	1	3	-	-	Y		0	0	0
	KAF6777539.1	gi|1892360922|gb|KAF6777539.1|	Exocyst complex component 2	-	34	1892360922	314	hypothetical protein AHF37_03812, partial	IPR002909:IPT domain;IPR013783:Immunoglobulin-like fold;IPR014756:Immunoglobulin E-set;IPR029175:Exocyst complex component EXOC2/Sec5;IPR039481:Exocyst complex component EXOC2/Sec5, N-terminal domain;	cellular_component:GO:0000145:exocyst|biological_process:GO:0006893:Golgi to plasma membrane transport;	K17637:219:EXOC2, SEC5: exocyst complex component 2	uk		0	0	0	0	0	0	0	0	0	0	0	0	0	0	5	4	6	6	0	0	0	0	0	0	7	6	0	0	3	-	-	Y		0	0	0
	KAF6777530.1	gi|1892360891|gb|KAF6777530.1|	60S ribosomal protein L11	-	20	1892360891	179	hypothetical protein AHF37_02965	IPR002132:Ribosomal protein L5;IPR022803:Ribosomal protein L5 domain superfamily;IPR031309:Ribosomal protein L5, C-terminal;IPR031310:Ribosomal protein L5, N-terminal;	molecular_function:GO:0003735:structural constituent of ribosome|cellular_component:GO:0005840:ribosome|biological_process:GO:0006412:translation;	K02868:291:RP-L11e, RPL11: large subunit ribosomal protein L11e	ps		0	0	0	0	0	0	0	0	0	0	0	0	0	0	0	0	2	1	0	0	0	0	0	0	2	1	0	0	1	-	-	-		0	0	0
	KAF6777529.1	gi|1892360887|gb|KAF6777529.1|	hypothetical protein T265_00332	-	163	1892360887	1464	hypothetical protein AHF37_02548	-	-	K20307:204:TRAPPC10, TRS130: trafficking protein particle complex subunit 10	uc		0	0	0	0	0	0	0	0	0	0	0	0	0	0	0	0	0	2	0	0	0	0	0	0	0	2	0	0	0	-	-	-		0	0	0
	KAF6777522.1	gi|1892360866|gb|KAF6777522.1|	Unknown product	-	21	1892360866	188	hypothetical protein AHF37_02699	IPR001563:Peptidase S10, serine carboxypeptidase;IPR029058:Alpha/Beta hydrolase fold;	molecular_function:GO:0004185:serine-type carboxypeptidase activity|biological_process:GO:0006508:proteolysis;	K13289:106:CTSA, CPY: cathepsin A (carboxypeptidase C) [EC:3.4.16.5]	uk		0	0	0	0	0	0	0	0	0	0	0	0	0	0	2	0	0	0	0	0	0	0	0	0	2	0	0	0	1	-	-	-		0	0	0
	KAF6777499.1	gi|1892360792|gb|KAF6777499.1|	Putative ww domain binding protein wbp-2	-	32	1892360792	298	hypothetical protein AHF37_03108	IPR004182:GRAM domain;IPR011993:PH-like domain superfamily;IPR044852:WW domain-binding protein 2-like;	molecular_function:GO:0003713:transcription coactivator activity;	K22524:188:WBP2: WW domain-binding protein 2	uc		0	0	0	0	0	0	0	0	0	0	0	0	0	0	2	1	3	3	0	0	0	0	0	0	5	3	0	0	2	-	-	Y		0	0	0
	KAF6777497.1	gi|1892360780|gb|KAF6777497.1|	26S protease regulatory subunit 10B	-	45	1892360780	402	hypothetical protein AHF37_06296	IPR003593:AAA+ ATPase domain;IPR003959:ATPase, AAA-type, core;IPR005937:26S proteasome regulatory subunit P45-like;IPR027417:P-loop containing nucleoside triphosphate hydrolase;IPR032501:Proteasomal ATPase OB C-terminal domain;IPR035263:26S proteasome regulatory subunit 10B;IPR041569:AAA ATPase, AAA+ lid domain;	molecular_function:GO:0005524:ATP binding|molecular_function:GO:0016887:ATP hydrolysis activity;cellular_component:GO:0005737:cytoplasm|biological_process:GO:0030163:protein catabolic process|molecular_function:GO:0036402:proteasome-activating activity;cellular_component:GO:0008540:proteasome regulatory particle, base subcomplex|molecular_function:GO:0016887:ATP hydrolysis activity|biological_pro…	K03064:684:PSMC6, RPT4: 26S proteasome regulatory subunit T4	pm/protease		0	0	0	0	0	0	0	0	0	0	0	0	0	0	0	0	0	0	0	0	0	0	0	0	0	0	0	0	0	-	-	-		0	0	0
	KAF6777489.1	gi|1892360756|gb|KAF6777489.1|	Unknown product	-	20	1892360756	185	hypothetical protein AHF37_03215	-	-	-	uk		0	0	0	0	0	0	0	0	0	0	0	0	0	0	0	0	0	3	0	0	0	0	0	0	0	3	0	0	0	-	-	-		0	0	0
	KAF6777478.1	gi|1892360720|gb|KAF6777478.1|	Cathepsin F	-	19	1892360720	170	hypothetical protein AHF37_03351	IPR000668:Peptidase C1A, papain C-terminal;IPR038765:Papain-like cysteine peptidase superfamily;IPR039417:Papain-like cysteine endopeptidase;	biological_process:GO:0006508:proteolysis|molecular_function:GO:0008234:cysteine-type peptidase activity;	K01373:127:CTSF: cathepsin F [EC:3.4.22.41]	pm/protease		0	0	0	0	0	0	0	2	2	2	0	0	0	0	0	0	0	0	0	0	0	2	0	0	0	0	0	3	0	-	-	-		0	0	0
	KAF6777470.1	gi|1892360691|gb|KAF6777470.1|	sulfate transporter (Clonorchis sinensis) - probable fragment	-	51	1892360691	461	hypothetical protein AHF37_03087	IPR001902:SLC26A/SulP transporter;IPR002645:STAS domain;IPR011547:SLC26A/SulP transporter domain;IPR036513:STAS domain superfamily;	molecular_function:GO:0008271:secondary active sulfate transmembrane transporter activity|biological_process:GO:0008272:sulfate transport|cellular_component:GO:0016020:membrane|biological_process:GO:0055085:transmembrane transport;biological_process:GO:0008272:sulfate transport|molecular_function:GO:0015116:sulfate transmembrane transporter activity|cellular_component:GO:0016021:integral componen…	-	tr		0	0	0	0	0	0	0	0	0	0	0	0	0	0	0	0	2	0	0	0	0	0	0	0	2	0	0	0	1	-	-	-		0	0	0
	KAF6777467.1	gi|1892360683|gb|KAF6777467.1|	Unknown product	-	28	1892360683	257	hypothetical protein AHF37_03038	-	-	K20520:57:DBNL, ABP1: drebrin-like protein	uk		0	0	0	0	0	0	0	0	0	0	0	0	0	0	0	2	0	0	0	0	0	0	0	0	2	0	0	0	1	-	-	-		0	0	0
	KAF6777426.1	gi|1892360544|gb|KAF6777426.1|	growth factor receptor-binding protein 2	-	71	1892360544	628	hypothetical protein AHF37_02947	IPR000980:SH2 domain;IPR030219:Growth factor receptor-bound protein 2;IPR036860:SH2 domain superfamily;	-	K04364:98:GRB2: growth factor receptor-bound protein 2	st		0	0	0	0	0	0	0	0	0	0	0	0	0	0	0	0	0	2	0	0	0	0	0	0	0	2	0	0	0	-	-	-		0	0	0
	KAF6777405.1	gi|1892360484|gb|KAF6777405.1|	Receptor Mediated Endocytosis (Fasciolopsis buski)	-	73	1892360484	634	hypothetical protein AHF37_03537	IPR000261:EH domain;IPR002048:EF-hand domain;IPR011992:EF-hand domain pair;IPR022812:Dynamin superfamily;IPR027417:P-loop containing nucleoside triphosphate hydrolase;IPR029952:EH domain-containing protein 4;IPR030381:Dynamin-type guanine nucleotide-binding (G) domain;IPR031692:EH domain-containing protein, N-terminal;IPR040990:Domain of unknown function DUF5600;	molecular_function:GO:0005509:calcium ion binding;molecular_function:GO:0005515:protein binding;molecular_function:GO:0005525:GTP binding;biological_process:GO:0032456:endocytic recycling;	K12483:536:EHD1: EH domain-containing protein 1	st		0	0	0	0	0	0	0	0	0	0	0	0	0	0	12	10	17	16	0	0	0	0	0	0	19	16	0	0	3	-	-	Y		0	0	0
	KAF6777386.1	gi|1892360427|gb|KAF6777386.1|	Guanine nucleotide-binding protein G(O) subunit alpha	-	22	1892360427	190	hypothetical protein AHF37_03232	IPR001019:Guanine nucleotide binding protein (G-protein), alpha subunit;IPR011025:G protein alpha subunit, helical insertion;IPR027417:P-loop containing nucleoside triphosphate hydrolase;	molecular_function:GO:0003924:GTPase activity|biological_process:GO:0007186:G protein-coupled receptor signaling pathway|molecular_function:GO:0019001:guanyl nucleotide binding|molecular_function:GO:0031683:G-protein beta/gamma-subunit complex binding;biological_process:GO:0007165:signal transduction;	K04534:337:GNAO, G-ALPHA-O: guanine nucleotide-binding protein G(o) subunit alpha	uk		0	0	0	0	0	0	0	0	0	0	0	0	0	0	0	0	0	0	0	0	0	0	0	0	0	0	0	0	0	-	-	-		0	0	0
	KAF6777377.1	gi|1892360403|gb|KAF6777377.1|	alpha tubulin	-	49	1892360403	443	hypothetical protein AHF37_03063	IPR000217:Tubulin;IPR002452:Alpha tubulin;IPR003008:Tubulin/FtsZ, GTPase domain;IPR008280:Tubulin/FtsZ, C-terminal;IPR018316:Tubulin/FtsZ, 2-layer sandwich domain;IPR036525:Tubulin/FtsZ, GTPase domain superfamily;IPR037103:Tubulin/FtsZ-like, C-terminal domain;	molecular_function:GO:0005200:structural constituent of cytoskeleton|molecular_function:GO:0005525:GTP binding|cellular_component:GO:0005874:microtubule|biological_process:GO:0007017:microtubule-based process;molecular_function:GO:0005525:GTP binding;cellular_component:GO:0005874:microtubule|biological_process:GO:0007017:microtubule-based process;	K07374:613:TUBA: tubulin alpha	cs		0	0	0	0	0	0	0	1	0	0	1	0	0	0	0	0	0	0	0	0	0	1	1	0	0	0	0	0	0	-	-	-		0	0	0
	KAF6777375.1	gi|1892360397|gb|KAF6777375.1|	28026	-	92	1892360397	827	hypothetical protein AHF37_03219, partial	IPR011993:PH-like domain superfamily;IPR014352:FERM/acyl-CoA-binding protein superfamily;IPR018980:FERM, C-terminal PH-like domain;IPR019748:FERM central domain;IPR035963:FERM superfamily, second domain;	-	-	uc		0	0	0	0	0	0	0	0	0	0	0	0	0	0	4	7	5	0	0	0	0	0	0	0	10	0	0	0	3	-	-	Y		0	0	0
	KAF6777374.1	gi|1892360390|gb|KAF6777374.1|	aquaporin-3 (Clonorchis sinensis)	-	31	1892360390	291	hypothetical protein AHF37_03550	IPR000425:Major intrinsic protein;IPR023271:Aquaporin-like;	molecular_function:GO:0015267:channel activity|cellular_component:GO:0016020:membrane|biological_process:GO:0055085:transmembrane transport;	K09876:91:AQP3: aquaporin-3	tr		0	0	0	0	0	0	0	0	0	0	0	0	0	0	5	5	5	4	0	0	0	0	0	0	5	4	0	0	3	-	-	Y		0	0	0
	KAF6777366.1	gi|1892360364|gb|KAF6777366.1|	BRO1 domain-containing protein BROX	-	43	1892360364	383	hypothetical protein AHF37_03408	IPR004328:BRO1 domain;IPR038499:BRO1 domain superfamily;IPR038898:BRO1 domain-containing protein BROX;	-	-	uc		0	0	0	0	0	0	0	0	0	0	0	0	0	0	14	15	14	16	0	0	0	0	0	0	17	16	0	0	3	-	-	Y		0	0	0
	KAF6777364.1	gi|1892360356|gb|KAF6777364.1|	Putative immunoglobulin domain superfamily (Sensory guidance protein)	-	43	1892360356	380	hypothetical protein AHF37_02718	IPR026966:Neurofascin/L1/NrCAM, C-terminal domain;	-	K06756:39:NRCAM: neuronal cell adhesion molecule	uk		0	0	0	0	0	0	0	0	0	0	0	0	0	0	0	2	2	0	0	0	0	0	0	0	4	0	0	0	2	-	-	Y		0	0	0
	KAF6777360.1	gi|1892360343|gb|KAF6777360.1|	Proline synthase co-transcribed bacterial homolog protein	-	27	1892360343	241	hypothetical protein AHF37_03414	IPR001608:Alanine racemase, N-terminal;IPR011078:Pyridoxal phosphate homeostasis protein;IPR029066:PLP-binding barrel;	molecular_function:GO:0030170:pyridoxal phosphate binding;	K06997:218:yggS, PROSC: PLP dependent protein	uk		0	0	0	0	0	0	0	0	0	0	0	0	0	0	0	1	1	0	0	0	0	0	0	0	2	0	0	0	0	-	-	-		0	0	0
	KAF6777351.1	gi|1892360308|gb|KAF6777351.1|	Alanine--tRNA ligase cytoplasmic partial - probable fragment	-	72	1892360308	663	hypothetical protein AHF37_03156, partial	IPR003156:DHHA1 domain;IPR009000:Translation protein, beta-barrel domain superfamily;IPR012947:Threonyl/alanyl tRNA synthetase, SAD;IPR018162:Alanine-tRNA ligase, class IIc, anti-codon-binding domain superfamily;IPR018163:Threonyl/alanyl tRNA synthetase, class II-like, putative editing domain superfamily;IPR018164:Alanyl-tRNA synthetase, class IIc, N-terminal;IPR018165:Alanyl-tRNA synthetase, cla…	molecular_function:GO:0000166:nucleotide binding;molecular_function:GO:0000166:nucleotide binding|molecular_function:GO:0004813:alanine-tRNA ligase activity|molecular_function:GO:0005524:ATP binding|cellular_component:GO:0005737:cytoplasm|biological_process:GO:0006419:alanyl-tRNA aminoacylation;molecular_function:GO:0000166:nucleotide binding|molecular_function:GO:0004813:alanine-tRNA ligase acti…	K01872:550:AARS, alaS: alanyl-tRNA synthetase [EC:6.1.1.7]	tm		0	0	0	0	0	0	0	0	0	0	0	0	0	0	2	1	2	4	0	0	0	0	0	0	5	4	0	0	2	-	-	Y		0	0	0
	KAF6777349.1	gi|1892360306|gb|KAF6777349.1|	Unknown product	-	125	1892360306	1131	hypothetical protein AHF37_03154	IPR001680:WD40 repeat;IPR006692:Coatomer, WD associated region;IPR010714:Coatomer, alpha subunit, C-terminal;IPR015943:WD40/YVTN repeat-like-containing domain superfamily;IPR017986:WD40-repeat-containing domain;IPR036322:WD40-repeat-containing domain superfamily;	molecular_function:GO:0005198:structural molecule activity|molecular_function:GO:0005515:protein binding|biological_process:GO:0006886:intracellular protein transport|biological_process:GO:0016192:vesicle-mediated transport|cellular_component:GO:0030126:COPI vesicle coat;molecular_function:GO:0005198:structural molecule activity|biological_process:GO:0006886:intracellular protein transport|biolog…	K05236:927:COPA, RET1: coatomer subunit alpha	uk		0	0	0	0	0	0	0	0	0	0	0	0	0	0	0	0	0	2	0	0	0	0	0	0	0	2	0	0	0	-	-	-		0	0	0
	KAF6777348.1	gi|1892360300|gb|KAF6777348.1|	28053	-	37	1892360300	334	hypothetical protein AHF37_04059	IPR026794:Uncharacterised protein family UPF0687;	-	-	uc		0	0	0	0	0	0	0	0	0	0	0	0	0	0	0	2	0	2	0	0	0	0	0	0	2	2	0	0	1	-	-	-		0	0	0
	KAF6777343.1	gi|1892360281|gb|KAF6777343.1|	cysteine protease 6	-	33	1892360281	294	hypothetical protein AHF37_03285	IPR000668:Peptidase C1A, papain C-terminal;IPR038765:Papain-like cysteine peptidase superfamily;IPR039417:Papain-like cysteine endopeptidase;	biological_process:GO:0006508:proteolysis|molecular_function:GO:0008234:cysteine-type peptidase activity;	K01373:219:CTSF: cathepsin F [EC:3.4.22.41]	pm/protease		0	0	0	0	0	0	0	2	0	1	0	0	0	0	0	0	0	0	0	0	0	3	0	0	0	0	0	1	0	-	-	-		0	0	0
	KAF6777334.1	gi|1892360244|gb|KAF6777334.1|	LIM and SH3 domain protein 1	-	30	1892360244	267	hypothetical protein AHF37_02942	IPR000900:Nebulin repeat;IPR001452:SH3 domain;IPR001781:Zinc finger, LIM-type;IPR036028:SH3-like domain superfamily;	molecular_function:GO:0005515:protein binding;	K24420:181:LASP1: LIM and SH3 domain protein 1	tm		0	0	0	0	0	0	0	0	0	0	0	0	0	0	0	0	1	2	0	0	0	0	0	0	1	2	0	0	0	-	-	-		0	0	0
	KAF6777324.1	gi|1892360209|gb|KAF6777324.1|	heat shock 70kDa protein 5	-	89	1892360209	817	hypothetical protein AHF37_03052	IPR013126:Heat shock protein 70 family;IPR029047:Heat shock protein 70kD, peptide-binding domain superfamily;IPR029048:Heat shock protein 70kD, C-terminal domain superfamily;IPR043129:ATPase, nucleotide binding domain;	molecular_function:GO:0005524:ATP binding|molecular_function:GO:0016887:ATP hydrolysis activity;	K09490:715:HSPA5, BIP: endoplasmic reticulum chaperone BiP [EC:3.6.4.10]	pm		0	0	0	0	0	0	0	0	0	0	0	0	0	0	5	7	5	4	0	0	0	0	0	0	9	4	0	0	3	-	-	Y		0	0	0
	KAF6777317.1	gi|1892360185|gb|KAF6777317.1|	Eukaryotic peptide chain release factor GTP-binding subunit ERF3A	-	71	1892360185	638	hypothetical protein AHF37_02905	IPR000795:Translational (tr)-type GTP-binding domain;IPR004160:Translation elongation factor EFTu/EF1A, C-terminal;IPR009000:Translation protein, beta-barrel domain superfamily;IPR009001:Translation elongation factor EF1A/initiation factor IF2gamma, C-terminal;IPR027417:P-loop containing nucleoside triphosphate hydrolase;	molecular_function:GO:0003924:GTPase activity|molecular_function:GO:0005525:GTP binding;	K03267:609:ERF3, GSPT: peptide chain release factor subunit 3	uc		0	0	0	0	0	0	0	0	0	0	0	0	0	0	3	1	2	1	0	0	0	0	0	0	6	1	0	0	2	-	-	Y		0	0	0
	KAF6777315.1	gi|1892360172|gb|KAF6777315.1|	hypothetical protein T265_11706	-	228	1892360172	2006	hypothetical protein AHF37_03352	IPR035915:Plakin repeat superfamily;	-	-	uc		0	0	0	0	0	0	0	0	0	0	0	0	0	0	15	15	4	2	0	0	0	0	0	0	21	2	0	0	3	-	-	Y		0	0	0
	KAF6777299.1	gi|1892360119|gb|KAF6777299.1|	Unknown product	-	32	1892360119	291	hypothetical protein AHF37_03131	IPR011989:Armadillo-like helical;IPR016024:Armadillo-type fold;	-	-	uk		0	0	0	0	0	0	0	0	0	0	0	0	0	0	0	0	2	0	0	0	0	0	0	0	2	0	0	0	1	-	-	-		0	0	0
	KAF6777298.1	gi|1892360118|gb|KAF6777298.1|	Unknown product	-	16	1892360118	140	hypothetical protein AHF37_03130	-	-	-	uk		0	0	0	0	0	0	0	0	0	0	0	0	0	0	0	0	2	1	0	0	0	0	0	0	2	1	0	0	1	-	-	-		0	0	0
	KAF6777295.1	gi|1892360106|gb|KAF6777295.1|	Solute carrier family 31 (Copper transporter) member 1	-	27	1892360106	239	hypothetical protein AHF37_03543	IPR007274:Ctr copper transporter;	molecular_function:GO:0005375:copper ion transmembrane transporter activity|cellular_component:GO:0016021:integral component of membrane|biological_process:GO:0035434:copper ion transmembrane transport;	K14686:77:SLC31A1, CTR1: solute carrier family 31 (copper transporter), member 1	tr		0	0	0	0	0	0	0	0	0	0	0	0	0	0	0	2	0	1	0	0	0	0	0	0	2	1	0	0	1	-	-	-		0	0	0
	KAF6777284.1	gi|1892360068|gb|KAF6777284.1|	Long-chain-fatty-acid--CoA ligase 5	-	57	1892360068	522	hypothetical protein AHF37_04560	IPR000873:AMP-dependent synthetase/ligase;IPR042099:ANL, N-terminal domain;	-	K01897:206:ACSL, fadD: long-chain acyl-CoA synthetase [EC:6.2.1.3]	uk		0	0	0	0	0	0	0	0	0	0	0	0	0	0	0	0	2	1	0	0	0	0	0	0	2	1	0	0	1	-	-	-		0	0	0
	KAF6777260.1	gi|1892359989|gb|KAF6777260.1|	28141	-	39	1892359989	347	hypothetical protein AHF37_03582	-	-	-	uc		0	0	0	0	0	0	0	0	0	0	0	0	0	0	4	4	6	4	0	0	0	0	0	0	7	4	0	0	3	-	-	Y		0	0	0
	KAF6777244.1	gi|1892359921|gb|KAF6777244.1|	28157	-	22	1892359921	191	hypothetical protein AHF37_03674	IPR007052:CS domain;IPR008978:HSP20-like chaperone;	-	K15730:118:PTGES3: cytosolic prostaglandin-E synthase [EC:5.3.99.3]	uc		0	0	0	0	0	0	0	0	0	0	0	0	0	0	1	0	3	0	0	0	0	0	0	0	4	0	0	0	1	-	-	-		0	0	0
	KAF6777236.1	gi|1892359883|gb|KAF6777236.1|	phosphoglycerate kinase 1-like	-	44	1892359883	415	hypothetical protein AHF37_03588	IPR001576:Phosphoglycerate kinase;IPR015824:Phosphoglycerate kinase, N-terminal;IPR036043:Phosphoglycerate kinase superfamily;	molecular_function:GO:0004618:phosphoglycerate kinase activity|biological_process:GO:0006096:glycolytic process;	K00927:622:PGK, pgk: phosphoglycerate kinase [EC:2.7.2.3]	st		0	0	0	0	0	0	0	0	0	0	0	0	0	0	12	8	14	10	0	0	0	0	0	0	16	10	0	0	3	-	-	Y		0	0	0
	KAF6777228.1	gi|1892359852|gb|KAF6777228.1|	Glycylpeptide N-tetradecanoyltransferase	-	55	1892359852	475	hypothetical protein AHF37_04429	IPR000903:Myristoyl-CoA:protein N-myristoyltransferase;IPR016181:Acyl-CoA N-acyltransferase;IPR022676:Myristoyl-CoA:protein N-myristoyltransferase, N-terminal;IPR022677:Myristoyl-CoA:protein N-myristoyltransferase, C-terminal;	molecular_function:GO:0004379:glycylpeptide N-tetradecanoyltransferase activity;molecular_function:GO:0004379:glycylpeptide N-tetradecanoyltransferase activity|biological_process:GO:0006499:N-terminal protein myristoylation;	K00671:544:NMT: glycylpeptide N-tetradecanoyltransferase [EC:2.3.1.97]	uc		0	0	0	0	0	0	0	0	0	0	0	0	0	0	0	0	0	1	0	0	0	0	0	0	0	1	0	0	0	-	-	-		0	0	0
	KAF6777222.1	gi|1892359826|gb|KAF6777222.1|	regulator of microtubule dynamics protein 1 partial (Clonorchis sinensis) - probable fragment	-	31	1892359826	271	Tetratricopeptide repeat protein	IPR011990:Tetratricopeptide-like helical domain superfamily;	molecular_function:GO:0005515:protein binding;	-	cs		0	0	0	0	0	0	0	0	0	0	0	0	0	0	6	5	3	5	0	0	0	0	0	0	7	5	0	0	3	-	-	Y		0	0	0
	KAF6777219.1	gi|1892359814|gb|KAF6777219.1|	Unknown product	-	12	1892359814	103	hypothetical protein AHF37_03870	IPR002048:EF-hand domain;IPR011992:EF-hand domain pair;	molecular_function:GO:0005509:calcium ion binding;	-	uk		0	0	0	0	0	0	0	0	0	0	0	0	0	0	2	0	0	0	0	0	0	0	0	0	2	0	0	0	1	-	-	-		0	0	0
	KAF6777201.1	gi|1892359743|gb|KAF6777201.1|	E3 ubiquitin-protein ligase NEDD4-like partial (Clonorchis sinensis)	-	66	1892359743	598	hypothetical protein AHF37_03443	IPR000008:C2 domain;IPR001202:WW domain;IPR035892:C2 domain superfamily;IPR036020:WW domain superfamily;	molecular_function:GO:0005515:protein binding;	-	prot		0	0	0	0	0	0	0	0	0	0	0	0	0	0	4	0	4	2	0	0	0	0	0	0	7	2	0	0	2	-	-	Y		0	0	0
	KAF6777188.1	gi|1892359688|gb|KAF6777188.1|	serine/threonine-protein kinase 10-like isoform X1	-	130	1892359688	1140	hypothetical protein AHF37_03776	IPR000719:Protein kinase domain;IPR011009:Protein kinase-like domain superfamily;IPR022165:Polo kinase kinase;	molecular_function:GO:0004672:protein kinase activity|molecular_function:GO:0005524:ATP binding|biological_process:GO:0006468:protein phosphorylation;molecular_function:GO:0004674:protein serine/threonine kinase activity;	K08836:343:SLK: STE20-like kinase [EC:2.7.11.1]	st		0	0	0	0	0	0	0	0	0	0	0	0	0	0	0	0	2	4	0	0	0	0	0	0	2	4	0	0	1	-	-	-		0	0	0
	KAF6777176.1	gi|1892359640|gb|KAF6777176.1|	Unknown product	-	33	1892359640	299	hypothetical protein AHF37_02975	IPR000146:Fructose-1,6-bisphosphatase class 1;IPR028343:Fructose-1,6-bisphosphatase;IPR033391:Fructose-1-6-bisphosphatase class I, N-terminal;	biological_process:GO:0005975:carbohydrate metabolic process|molecular_function:GO:0016791:phosphatase activity;molecular_function:GO:0042132:fructose 1,6-bisphosphate 1-phosphatase activity;	K03841:194:FBP, fbp: fructose-1,6-bisphosphatase I [EC:3.1.3.11]	uk		0	0	0	0	0	0	0	0	0	0	0	0	0	0	4	4	4	5	0	0	0	0	0	0	5	5	0	0	3	-	-	Y		0	0	0
	KAF6777169.1	gi|1892359603|gb|KAF6777169.1|	Unknown product	-	26	1892359603	230	hypothetical protein AHF37_03186	-	-	-	uk		0	0	0	0	0	0	0	0	0	0	0	0	0	0	0	2	3	0	0	0	0	0	0	0	5	0	0	0	2	-	-	Y		0	0	0
	KAF6777162.1	gi|1892359556|gb|KAF6777162.1|	Laminin subunit beta-2	-	66	1892359556	590	hypothetical protein AHF37_03628, partial	IPR002049:Laminin EGF domain;IPR008211:Laminin, N-terminal;	-	K05636:494:LAMB1: laminin, beta 1	uk		0	0	0	0	0	0	0	0	0	0	0	0	0	0	2	0	0	0	0	0	0	0	0	0	2	0	0	0	1	-	-	-		0	0	0
	KAF6777135.1	gi|1892359449|gb|KAF6777135.1|	beta-arrestin (Schistosoma japonicum) - probable fragment	-	26	1892359449	229	hypothetical protein AHF37_03963	IPR000698:Arrestin;IPR011021:Arrestin-like, N-terminal;IPR014753:Arrestin, N-terminal;IPR014756:Immunoglobulin E-set;	biological_process:GO:0007165:signal transduction;	K04439:239:ARRB: beta-arrestin	st		0	0	0	0	0	0	0	0	0	0	0	0	0	0	0	0	0	2	0	0	0	0	0	0	0	2	0	0	0	-	-	-		0	0	0
	KAF6777131.1	gi|1892359435|gb|KAF6777131.1|	Chaperone protein DnaK	-	59	1892359435	541	hypothetical protein AHF37_03299	IPR013126:Heat shock protein 70 family;IPR029047:Heat shock protein 70kD, peptide-binding domain superfamily;IPR043129:ATPase, nucleotide binding domain;	molecular_function:GO:0005524:ATP binding|molecular_function:GO:0016887:ATP hydrolysis activity;	K04043:775:dnaK, HSPA9: molecular chaperone DnaK	met/energy		0	0	0	0	0	0	0	0	0	0	0	0	0	0	0	3	0	0	0	0	0	0	0	0	3	0	0	0	1	-	-	-		0	0	0
	KAF6777126.1	gi|1892359408|gb|KAF6777126.1|	Ankyrin-2	-	84	1892359408	779	hypothetical protein AHF37_03526	IPR002110:Ankyrin repeat;IPR020683:Ankyrin repeat-containing domain;IPR036770:Ankyrin repeat-containing domain superfamily;	molecular_function:GO:0005515:protein binding;	K10380:499:ANK: ankyrin	uk		0	0	0	0	0	0	0	0	0	0	0	0	0	0	2	0	0	0	0	0	0	0	0	0	2	0	0	0	1	-	-	-		0	0	0
	KAF6777123.1	gi|1892359393|gb|KAF6777123.1|	sorting nexin-33 partial (Clonorchis sinensis)	-	78	1892359393	694	hypothetical protein AHF37_03286	IPR001452:SH3 domain;IPR001683:Phox homology;IPR019497:Sorting nexin protein, WASP-binding domain;IPR027267:AH/BAR domain superfamily;IPR036028:SH3-like domain superfamily;IPR036871:PX domain superfamily;	molecular_function:GO:0005515:protein binding;molecular_function:GO:0035091:phosphatidylinositol binding;	K17923:213:SNX9_18_33: sorting nexin-9/18/33	pe		0	0	0	0	0	0	0	0	0	0	0	0	0	0	3	4	3	5	0	0	0	0	0	0	8	5	0	0	3	-	-	Y		0	0	0
	KAF6777117.1	gi|1892359370|gb|KAF6777117.1|	yolk ferritin (Paragonimus westermani) - probable fragment	-	26	1892359370	225	hypothetical protein AHF37_04299	IPR001519:Ferritin;IPR008331:Ferritin/DPS protein domain;IPR009040:Ferritin-like diiron domain;IPR009078:Ferritin-like superfamily;IPR012347:Ferritin-like;	biological_process:GO:0006826:iron ion transport|biological_process:GO:0006879:cellular iron ion homeostasis|molecular_function:GO:0008199:ferric iron binding;molecular_function:GO:0008199:ferric iron binding;	K17588:14:PREX2: phosphatidylinositol 3,4,5-trisphosphate-dependent Rac exchanger 2 protein	storage/		0	0	0	0	0	0	0	0	0	0	0	0	0	0	0	0	2	0	0	0	0	0	0	0	2	0	0	0	1	-	-	-		0	0	0
	KAF6777095.1	gi|1892359270|gb|KAF6777095.1|	actin-related protein 3	-	48	1892359270	421	hypothetical protein AHF37_03383	IPR004000:Actin family;IPR015623:Actin-related protein 3;IPR043129:ATPase, nucleotide binding domain;	molecular_function:GO:0005524:ATP binding|cellular_component:GO:0005885:Arp2/3 protein complex|biological_process:GO:0007015:actin filament organization|biological_process:GO:0034314:Arp2/3 complex-mediated actin nucleation;	K18584:684:ACTR3, ARP3: actin-related protein 3	cs		0	0	0	0	0	0	0	0	0	0	0	0	0	0	10	7	9	7	0	0	0	0	0	0	12	7	0	0	3	-	-	Y		0	0	0
	KAF6777080.1	gi|1892359216|gb|KAF6777080.1|	NF-kappa-B inhibitor-interacting Ras-like protein 2	-	22	1892359216	198	hypothetical protein AHF37_03591	IPR001806:Small GTPase;IPR005225:Small GTP-binding protein domain;IPR027417:P-loop containing nucleoside triphosphate hydrolase;IPR042227:NF-kappa-B inhibitor-interacting Ras-like protein;	molecular_function:GO:0003924:GTPase activity|molecular_function:GO:0005525:GTP binding;molecular_function:GO:0005525:GTP binding;biological_process:GO:0007249:I-kappaB kinase/NF-kappaB signaling;	K17197:149:NKIRAS: NF-kappa-B inhibitor-interacting Ras-like protein	uc		0	0	0	0	0	0	0	0	0	0	0	0	0	0	0	0	2	0	0	0	0	0	0	0	2	0	0	0	1	-	-	-		0	0	0
	KAF6777075.1	gi|1892359197|gb|KAF6777075.1|	Integrin-linked protein kinase	-	44	1892359197	389	hypothetical protein AHF37_02863	IPR000719:Protein kinase domain;IPR001245:Serine-threonine/tyrosine-protein kinase, catalytic domain;IPR002110:Ankyrin repeat;IPR011009:Protein kinase-like domain superfamily;IPR020683:Ankyrin repeat-containing domain;IPR036770:Ankyrin repeat-containing domain superfamily;	molecular_function:GO:0004672:protein kinase activity|molecular_function:GO:0005524:ATP binding|biological_process:GO:0006468:protein phosphorylation;molecular_function:GO:0004672:protein kinase activity|biological_process:GO:0006468:protein phosphorylation;molecular_function:GO:0005515:protein binding;	K06272:298:ILK: integrin-linked kinase [EC:2.7.11.1]	st		0	0	0	0	0	0	0	0	0	0	0	0	0	0	1	5	5	1	0	0	0	0	0	0	11	1	0	0	2	-	-	Y		0	0	0
	KAF6777073.1	gi|1892359185|gb|KAF6777073.1|	Eukaryotic translation initiation factor 3 subunit J	-	26	1892359185	226	hypothetical protein AHF37_03834	IPR013906:Eukaryotic translation initiation factor 3 subunit J;IPR023194:Eukaryotic translation initiation factor 3-like domain superfamily;	molecular_function:GO:0003743:translation initiation factor activity|cellular_component:GO:0005737:cytoplasm|cellular_component:GO:0005852:eukaryotic translation initiation factor 3 complex;	K03245:114:EIF3J: translation initiation factor 3 subunit J	ps		0	0	0	0	0	0	0	0	0	0	0	0	0	0	2	0	1	2	0	0	0	0	0	0	3	2	0	0	1	-	-	-		0	0	0
	KAF6777043.1	gi|1892359070|gb|KAF6777043.1|	Actin-related protein 10	-	49	1892359070	443	hypothetical protein AHF37_03552	IPR004000:Actin family;IPR027127:Actin-related protein 10;IPR043129:ATPase, nucleotide binding domain;	-	K16576:296:ACTR10, ARP11: actin-related protein 10	cs		0	0	0	0	0	0	0	0	0	0	0	0	0	0	5	5	4	4	0	0	0	0	0	0	7	4	0	0	3	-	-	Y		0	0	0
	KAF6777042.1	gi|1892359069|gb|KAF6777042.1|	Ankyrin repeat domain-containing protein 13B	-	76	1892359069	671	hypothetical protein AHF37_03551	IPR002110:Ankyrin repeat;IPR020683:Ankyrin repeat-containing domain;IPR021832:Ankyrin repeat domain-containing protein 13;IPR036770:Ankyrin repeat-containing domain superfamily;	molecular_function:GO:0005515:protein binding;	K21437:553:ANKRD13: ankyrin repeat domain-containing protein 13	st		0	0	0	0	0	0	0	0	0	0	0	0	0	0	0	0	0	2	0	0	0	0	0	0	0	2	0	0	0	-	-	-		0	0	0
	KAF6777040.1	gi|1892359057|gb|KAF6777040.1|	IQ and ubiquitin-like domain-containing protein	-	105	1892359057	912	IQ and ubiquitin domain-containing protein	IPR000048:IQ motif, EF-hand binding site;IPR037695:IQ and ubiquitin-like domain-containing protein;	molecular_function:GO:0005515:protein binding;	K24838:506:IQUB: IQ and ubiquitin-like domain-containing protein	prot		0	0	0	0	0	0	0	0	0	0	0	0	0	0	0	2	0	0	0	0	0	0	0	0	2	0	0	0	1	-	-	-		0	0	0
	KAF6777023.1	gi|1892358984|gb|KAF6777023.1|	hypothetical protein T265_08966	-	40	1892358984	338	hypothetical protein AHF37_02805	IPR000654:G-protein alpha subunit, group Q;IPR001019:Guanine nucleotide binding protein (G-protein), alpha subunit;IPR011025:G protein alpha subunit, helical insertion;IPR027417:P-loop containing nucleoside triphosphate hydrolase;	molecular_function:GO:0001664:G protein-coupled receptor binding|molecular_function:GO:0003924:GTPase activity|biological_process:GO:0007186:G protein-coupled receptor signaling pathway;molecular_function:GO:0003924:GTPase activity|biological_process:GO:0007186:G protein-coupled receptor signaling pathway|molecular_function:GO:0019001:guanyl nucleotide binding|molecular_function:GO:0031683:G-prot…	K04634:584:GNAQ: guanine nucleotide-binding protein G(q) subunit alpha	uc		0	0	0	0	0	0	0	0	2	0	0	0	0	0	3	0	4	0	0	0	0	2	0	0	7	0	0	1	2	-	-	Y		0	0	0
	KAF6777012.1	gi|1892358944|gb|KAF6777012.1|	Neuronal acetylcholine receptor subunit alpha-2 precursor (Schistosoma japonicum)	-	105	1892358944	924	hypothetical protein AHF37_03461	IPR000299:FERM domain;IPR000798:Ezrin/radixin/moesin-like;IPR011993:PH-like domain superfamily;IPR014352:FERM/acyl-CoA-binding protein superfamily;IPR018979:FERM, N-terminal;IPR018980:FERM, C-terminal PH-like domain;IPR019748:FERM central domain;IPR019749:Band 4.1 domain;IPR029071:Ubiquitin-like domain superfamily;IPR035963:FERM superfamily, second domain;	cellular_component:GO:0005856:cytoskeleton;molecular_function:GO:0008092:cytoskeletal protein binding;	K23961:392:EPB41L1_2_3: band 4.1-like protein 1/2/3	st		0	0	0	0	0	0	0	0	0	0	0	0	0	0	2	2	0	0	0	0	0	0	0	0	4	0	0	0	2	-	-	Y		0	0	0
	KAF6777010.1	gi|1892358930|gb|KAF6777010.1|	Calcium-binding protein 39-like	-	46	1892358930	401	hypothetical protein AHF37_03935	IPR011989:Armadillo-like helical;IPR013878:Mo25-like;IPR016024:Armadillo-type fold;	-	K08272:370:CAB39, MO25: calcium binding protein 39	uc		0	0	0	0	0	0	0	0	0	0	0	0	0	0	6	5	7	9	0	0	0	0	0	0	9	9	0	0	3	-	-	Y		0	0	0
	KAF6776997.1	gi|1892358889|gb|KAF6776997.1|	Thioredoxin reductase 1	-	49	1892358889	448	hypothetical protein AHF37_03037	IPR002109:Glutaredoxin;IPR016156:FAD/NAD-linked reductase, dimerisation domain superfamily;IPR023753:FAD/NAD(P)-binding domain;IPR036188:FAD/NAD(P)-binding domain superfamily;IPR036249:Thioredoxin-like superfamily;	molecular_function:GO:0016491:oxidoreductase activity;molecular_function:GO:0016491:oxidoreductase activity|molecular_function:GO:0050660:flavin adenine dinucleotide binding;molecular_function:GO:0097573:glutathione oxidoreductase activity;	K22182:438:TXNRD: thioredoxin reductase (NADPH) [EC:1.8.1.9]	detox/ox		0	0	0	0	0	0	0	0	0	0	0	0	0	0	5	7	9	7	0	0	0	0	0	0	10	7	0	0	3	-	-	Y		0	0	0
	KAF6776996.1	gi|1892358883|gb|KAF6776996.1|	T-complex protein 1 subunit zeta	-	60	1892358883	546	hypothetical protein AHF37_03335	IPR002423:Chaperonin Cpn60/TCP-1 family;IPR012722:T-complex protein 1, zeta subunit;IPR017998:Chaperone tailless complex polypeptide 1 (TCP-1);IPR027409:GroEL-like apical domain superfamily;IPR027410:TCP-1-like chaperonin intermediate domain superfamily;IPR027413:GroEL-like equatorial domain superfamily;	molecular_function:GO:0005524:ATP binding|biological_process:GO:0006457:protein folding|molecular_function:GO:0016887:ATP hydrolysis activity|molecular_function:GO:0051082:unfolded protein binding;molecular_function:GO:0005524:ATP binding|molecular_function:GO:0016887:ATP hydrolysis activity;	K09498:659:CCT6: T-complex protein 1 subunit zeta	pm		0	0	0	0	0	0	0	0	0	0	0	0	0	0	5	6	8	10	0	0	0	0	0	0	11	10	0	0	3	-	-	Y		0	0	0
	KAF6776993.1	gi|1892358876|gb|KAF6776993.1|	Alpha-tubulin	-	73	1892358876	651	hypothetical protein AHF37_04240	IPR000217:Tubulin;IPR002452:Alpha tubulin;IPR003008:Tubulin/FtsZ, GTPase domain;IPR008280:Tubulin/FtsZ, C-terminal;IPR018316:Tubulin/FtsZ, 2-layer sandwich domain;IPR023123:Tubulin, C-terminal;IPR036525:Tubulin/FtsZ, GTPase domain superfamily;IPR037103:Tubulin/FtsZ-like, C-terminal domain;	molecular_function:GO:0005200:structural constituent of cytoskeleton|molecular_function:GO:0005525:GTP binding|cellular_component:GO:0005874:microtubule|biological_process:GO:0007017:microtubule-based process;molecular_function:GO:0005525:GTP binding;cellular_component:GO:0005874:microtubule|biological_process:GO:0007017:microtubule-based process;	K07374:818:TUBA: tubulin alpha	cs		0	0	0	0	0	0	0	0	0	0	0	0	0	0	1	1	1	1	0	0	0	0	0	0	1	1	0	0	0	-	-	-		0	0	0
	KAF6776979.1	gi|1892358828|gb|KAF6776979.1|	Prolyl endopeptidase	-	52	1892358828	475	hypothetical protein AHF37_03291	IPR001375:Peptidase S9, prolyl oligopeptidase, catalytic domain;IPR002470:Peptidase S9A, prolyl oligopeptidase;IPR023302:Peptidase S9A, N-terminal domain;IPR029058:Alpha/Beta hydrolase fold;	molecular_function:GO:0004252:serine-type endopeptidase activity;molecular_function:GO:0004252:serine-type endopeptidase activity|biological_process:GO:0006508:proteolysis;biological_process:GO:0006508:proteolysis|molecular_function:GO:0008236:serine-type peptidase activity;	K01322:415:PREP: prolyl oligopeptidase [EC:3.4.21.26]	pm/protease		0	0	0	0	0	0	0	0	0	0	0	0	0	0	0	0	0	2	0	0	0	0	0	0	0	2	0	0	0	-	-	-		0	0	0
	KAF6776973.1	gi|1892358808|gb|KAF6776973.1|	polypeptide N-acetylgalactosaminyltransferase 10	-	67	1892358808	592	hypothetical protein AHF37_03099	IPR000772:Ricin B, lectin domain;IPR001173:Glycosyltransferase 2-like;IPR029044:Nucleotide-diphospho-sugar transferases;IPR035992:Ricin B-like lectins;	-	K00710:585:GALNT: polypeptide N-acetylgalactosaminyltransferase [EC:2.4.1.41]	met/carb		0	0	0	0	0	0	0	0	0	0	0	0	0	0	2	1	0	0	0	0	0	0	0	0	3	0	0	0	1	-	-	-		0	0	0
	KAF6776972.1	gi|1892358803|gb|KAF6776972.1|	ATP-dependent RNA helicase DDX3Y	-	67	1892358803	606	hypothetical protein AHF37_03917	IPR001650:Helicase, C-terminal;IPR011545:DEAD/DEAH box helicase domain;IPR014001:Helicase superfamily 1/2, ATP-binding domain;IPR014014:RNA helicase, DEAD-box type, Q motif;IPR027417:P-loop containing nucleoside triphosphate hydrolase;	molecular_function:GO:0003676:nucleic acid binding|molecular_function:GO:0005524:ATP binding;molecular_function:GO:0003724:RNA helicase activity;	K11594:720:DDX3X, bel: ATP-dependent RNA helicase DDX3X [EC:3.6.4.13]	uc		0	0	0	0	0	0	0	0	0	0	0	0	0	0	2	3	2	2	0	0	0	0	0	0	7	2	0	0	3	-	-	Y		0	0	0
	KAF6776969.1	gi|1892358793|gb|KAF6776969.1|	Unknown product	-	43	1892358793	399	hypothetical protein AHF37_03367, partial	-	-	-	uk		0	0	0	0	0	0	0	0	0	0	0	0	0	0	0	3	0	0	0	0	0	0	0	0	3	0	0	0	1	-	-	-		0	0	0
	KAF6776963.1	gi|1892358779|gb|KAF6776963.1|	vacuolar protein sorting-associated protein 4A-like isoform X2	-	49	1892358779	441	hypothetical protein AHF37_03531	IPR003593:AAA+ ATPase domain;IPR003959:ATPase, AAA-type, core;IPR007330:MIT domain;IPR015415:Vps4 oligomerisation, C-terminal;IPR027417:P-loop containing nucleoside triphosphate hydrolase;IPR031255:Vacuolar protein sorting-associated protein 4;IPR036181:MIT domain superfamily;IPR041569:AAA ATPase, AAA+ lid domain;	molecular_function:GO:0005524:ATP binding|molecular_function:GO:0016887:ATP hydrolysis activity;	K12196:564:VPS4: vacuolar protein-sorting-associated protein 4	pe		0	0	0	0	0	0	0	0	0	0	0	0	0	0	14	16	17	21	0	0	0	0	0	0	21	21	0	0	3	-	-	Y		0	0	0
	KAF6776956.1	gi|1892358756|gb|KAF6776956.1|	Uridine phosphorylase	-	24	1892358756	212	hypothetical protein AHF37_03471	IPR000845:Nucleoside phosphorylase domain;IPR010059:Uridine phosphorylase, eukaryotic;IPR035994:Nucleoside phosphorylase superfamily;	molecular_function:GO:0003824:catalytic activity|biological_process:GO:0009116:nucleoside metabolic process;molecular_function:GO:0004850:uridine phosphorylase activity|cellular_component:GO:0005737:cytoplasm|biological_process:GO:0009166:nucleotide catabolic process;	K00757:229:udp, UPP: uridine phosphorylase [EC:2.4.2.3]	uk		0	0	0	0	0	0	0	0	0	0	0	0	0	0	2	0	2	0	0	0	0	0	0	0	4	0	0	0	2	-	-	Y		0	0	0
	KAF6776953.1	gi|1892358743|gb|KAF6776953.1|	Far upstream element-binding protein 3	-	57	1892358743	534	hypothetical protein AHF37_03681	IPR004087:K Homology domain;IPR004088:K Homology domain, type 1;IPR015096:Far upstream element-binding protein, C-terminal;IPR036612:K Homology domain, type 1 superfamily;	molecular_function:GO:0003676:nucleic acid binding;molecular_function:GO:0003676:nucleic acid binding|biological_process:GO:0006355:regulation of DNA-templated transcription;molecular_function:GO:0003723:RNA binding;	K13210:256:FUBP: far upstream element-binding protein	st		0	0	0	0	0	0	0	0	0	0	0	0	0	0	2	0	0	1	0	0	0	0	0	0	2	1	0	0	1	-	-	-		0	0	0
	KAF6776950.1	gi|1892358731|gb|KAF6776950.1|	Unknown product	-	98	1892358731	881	hypothetical protein AHF37_03658	-	-	-	uk		0	0	0	0	0	0	0	0	0	0	0	0	0	0	0	2	0	0	0	0	0	0	0	0	2	0	0	0	1	-	-	-		0	0	0
	KAF6776949.1	gi|1892358730|gb|KAF6776949.1|	Unknown product	-	24	1892358730	211	hypothetical protein AHF37_03657	-	-	-	uk		0	0	0	0	0	0	0	0	0	0	0	0	0	0	4	4	0	0	0	0	0	0	0	0	4	0	0	0	2	-	-	Y		0	0	0
	KAF6776929.1	gi|1892358666|gb|KAF6776929.1|	Unknown product	-	43	1892358666	390	hypothetical protein AHF37_03608	IPR001849:Pleckstrin homology domain;IPR011993:PH-like domain superfamily;	-	K19986:141:EXOC8, SEC84: exocyst complex component 8	uk		0	0	0	0	0	0	0	0	0	0	0	0	0	0	7	7	11	11	0	0	0	0	0	0	12	11	0	0	3	-	-	Y		0	0	0
	KAF6776919.1	gi|1892358640|gb|KAF6776919.1|	28482	-	21	1892358640	186	hypothetical protein AHF37_03353	IPR001372:Dynein light chain, type 1/2;IPR002048:EF-hand domain;IPR011992:EF-hand domain pair;IPR037177:Dynein light chain superfamily;	molecular_function:GO:0005509:calcium ion binding;biological_process:GO:0007017:microtubule-based process|cellular_component:GO:0030286:dynein complex;	-	uc		0	0	0	0	0	0	0	0	0	0	0	0	0	0	3	5	4	4	0	0	0	0	0	0	5	4	0	0	3	-	-	Y		0	0	0
	KAF6776916.1	gi|1892358625|gb|KAF6776916.1|	Dynein light chain like protein	-	10	1892358625	91	hypothetical protein AHF37_03695	IPR001372:Dynein light chain, type 1/2;IPR037177:Dynein light chain superfamily;	biological_process:GO:0007017:microtubule-based process|cellular_component:GO:0030286:dynein complex;	K10418:152:DYNLL: dynein light chain LC8-type	cs		0	0	0	0	0	0	0	0	0	0	0	0	0	0	0	0	0	2	0	0	0	0	0	0	0	2	0	0	0	-	-	-		0	0	0
	KAF6776907.1	gi|1892358588|gb|KAF6776907.1|	Myosin heavy chain, striated muscle	-	61	1892358588	534	hypothetical protein AHF37_03476	IPR002928:Myosin tail;	cellular_component:GO:0016459:myosin complex;	K17751:529:MYH6_7: myosin heavy chain 6/7	uk		0	0	0	0	0	0	0	0	0	0	0	0	0	0	0	0	0	3	0	0	0	0	0	0	0	3	0	0	0	-	-	-		0	0	0
	KAF6776896.1	gi|1892358558|gb|KAF6776896.1|	Glyoxalase domain-containing protein 4	-	33	1892358558	294	Gem nuclear organelle associated protein 4	IPR029068:Glyoxalase/Bleomycin resistance protein/Dihydroxybiphenyl dioxygenase;IPR037523:Vicinal oxygen chelate (VOC) domain;IPR043193:Glyoxalase domain-containing protein 4;IPR043194:Glyoxalase domain-containing protein 4, C-terminal;	-	-	tm		0	0	0	0	0	0	0	0	0	0	0	0	0	0	2	1	2	0	0	0	0	0	0	0	5	0	0	0	2	-	-	Y		0	0	0
	KAF6776895.1	gi|1892358553|gb|KAF6776895.1|	Phosphatidylinositol 5-phosphate 4-kinase type-2 beta	-	59	1892358553	519	hypothetical protein AHF37_03929	IPR002498:Phosphatidylinositol-4-phosphate 5-kinase, core;IPR023610:Phosphatidylinositol-4-phosphate 5-kinase;IPR027484:Phosphatidylinositol-4-phosphate 5-kinase, N-terminal;	molecular_function:GO:0016307:phosphatidylinositol phosphate kinase activity|biological_process:GO:0046488:phosphatidylinositol metabolic process;	K00920:417:PIP4K2: 1-phosphatidylinositol-5-phosphate 4-kinase [EC:2.7.1.149]	uc		0	0	0	0	0	0	0	0	0	0	0	0	0	0	11	12	13	15	0	0	0	0	0	0	16	15	0	0	3	-	-	Y		0	0	0
	KAF6776891.1	gi|1892358543|gb|KAF6776891.1|	Mitochondrial carnitine:acylcarnitine carrier	-	28	1892358543	249	hypothetical protein AHF37_03229	IPR019265:RNA transcription, translation and transport factor protein;	-	K15433:173:CGI99, CLE7, RLLM1: RLL motif containing protein 1	uc		0	0	0	0	0	0	0	0	0	0	0	0	0	0	0	0	1	0	0	0	0	0	0	0	1	0	0	0	0	-	-	-		0	0	0
	KAF6776887.1	gi|1892358526|gb|KAF6776887.1|	Proteasome subunit alpha type-6	-	27	1892358526	247	hypothetical protein AHF37_03481	IPR000426:Proteasome alpha-subunit, N-terminal domain;IPR001353:Proteasome, subunit alpha/beta;IPR023332:Proteasome alpha-type subunit;IPR029055:Nucleophile aminohydrolases, N-terminal;IPR034642:Proteasome subunit alpha6;	cellular_component:GO:0005839:proteasome core complex|biological_process:GO:0051603:proteolysis involved in protein catabolic process;biological_process:GO:0006511:ubiquitin-dependent protein catabolic process|cellular_component:GO:0019773:proteasome core complex, alpha-subunit complex;cellular_component:GO:0019773:proteasome core complex, alpha-subunit complex;	K02730:326:PSMA6: 20S proteasome subunit alpha 1 [EC:3.4.25.1]	prot		0	0	0	0	0	0	0	0	0	0	0	0	0	0	2	2	1	1	0	0	0	0	0	0	5	1	0	0	2	-	-	Y		0	0	0
	KAF6776869.1	gi|1892358466|gb|KAF6776869.1|	Fructose-bisphosphate aldolase	-	39	1892358466	363	hypothetical protein AHF37_03241	IPR000741:Fructose-bisphosphate aldolase, class-I;IPR013785:Aldolase-type TIM barrel;	molecular_function:GO:0003824:catalytic activity;molecular_function:GO:0004332:fructose-bisphosphate aldolase activity|biological_process:GO:0006096:glycolytic process;	K01623:552:ALDO: fructose-bisphosphate aldolase, class I [EC:4.1.2.13]	uc		0	0	0	0	0	0	0	0	0	0	0	0	0	0	13	11	14	12	0	0	0	0	0	0	16	12	0	0	3	-	-	Y		0	0	0
	KAF6776868.1	gi|1892358462|gb|KAF6776868.1|	ras-related protein Rab-7a isoform X2	-	19	1892358462	166	hypothetical protein AHF37_03713	IPR001806:Small GTPase;IPR005225:Small GTP-binding protein domain;IPR027417:P-loop containing nucleoside triphosphate hydrolase;	molecular_function:GO:0003924:GTPase activity|molecular_function:GO:0005525:GTP binding;molecular_function:GO:0005525:GTP binding;	K07897:254:RAB7A: Ras-related protein Rab-7A	st		0	0	0	0	0	0	0	1	0	0	0	0	0	0	5	5	4	5	0	0	0	1	0	0	5	5	0	0	3	-	-	Y		0	0	0
	KAF6776852.1	gi|1892358407|gb|KAF6776852.1|	Protein phosphatase 1 regulatory subunit 16A (Fasciolopsis buski) - probable fragment	-	41	1892358407	364	hypothetical protein AHF37_04521	IPR036770:Ankyrin repeat-containing domain superfamily;	-	-	st		0	0	0	0	0	0	0	0	0	0	0	0	0	0	9	9	7	11	0	0	0	0	0	0	12	11	0	0	3	-	-	Y		0	0	0
	KAF6776850.1	gi|1892358402|gb|KAF6776850.1|	26S proteasome non-ATPase regulatory subunit 12 partial	-	52	1892358402	445	hypothetical protein AHF37_03969	IPR000717:Proteasome component (PCI) domain;IPR035297:26S Proteasome non-ATPase regulatory subunit 12;IPR036388:Winged helix-like DNA-binding domain superfamily;IPR036390:Winged helix DNA-binding domain superfamily;IPR040134:26S Proteasome non-ATPase regulatory subunit 12/COP9 signalosome complex subunit 4;IPR040896:26S proteasome regulatory subunit RPN5, C-terminal domain;	-	K03035:474:PSMD12, RPN5: 26S proteasome regulatory subunit N5	pm/protease		0	0	0	0	0	0	0	0	0	0	0	0	0	0	1	0	2	0	0	0	0	0	0	0	3	0	0	0	1	-	-	-		0	0	0
	KAF6776845.1	gi|1892358388|gb|KAF6776845.1|	28556	-	34	1892358388	310	hypothetical protein AHF37_04008	-	-	K06790:27:GPA33: cell surface A33 antigen	uc		0	0	0	0	0	0	0	0	0	0	0	0	0	0	2	0	0	2	0	0	0	0	0	0	2	2	0	0	1	-	-	-		0	0	0
	KAF6776837.1	gi|1892358357|gb|KAF6776837.1|	elongation factor 1-gamma-like	-	48	1892358357	420	hypothetical protein AHF37_03801	IPR001662:Elongation factor 1B gamma, C-terminal;IPR004045:Glutathione S-transferase, N-terminal;IPR004046:Glutathione S-transferase, C-terminal;IPR010987:Glutathione S-transferase, C-terminal-like;IPR036249:Thioredoxin-like superfamily;IPR036282:Glutathione S-transferase, C-terminal domain superfamily;IPR036433:Elongation factor EF1B gamma, C-terminal domain superfamily;	molecular_function:GO:0003746:translation elongation factor activity|biological_process:GO:0006414:translational elongation;molecular_function:GO:0005515:protein binding|biological_process:GO:0006749:glutathione metabolic process;	K03233:450:EEF1G: elongation factor 1-gamma	ps		0	0	0	0	0	0	0	0	0	0	0	0	0	0	0	3	2	1	0	0	0	0	0	0	5	1	0	0	2	-	-	Y		0	0	0
	KAF6776821.1	gi|1892358308|gb|KAF6776821.1|	histidyl-tRNA synthetase	-	60	1892358308	533	hypothetical protein AHF37_03567	IPR004154:Anticodon-binding;IPR004516:Histidine-tRNA ligase/ATP phosphoribosyltransferase regulatory subunit;IPR006195:Aminoacyl-tRNA synthetase, class II;IPR033656:Histidyl-anticodon-binding;IPR036621:Anticodon-binding domain superfamily;IPR041715:Class II Histidinyl-tRNA synthetase (HisRS)-like catalytic core domain;	cellular_component:GO:0005737:cytoplasm;	K01892:561:HARS, hisS: histidyl-tRNA synthetase [EC:6.1.1.21]	ps		0	0	0	0	0	0	0	0	0	0	0	0	0	0	1	1	3	1	0	0	0	0	0	0	5	1	0	0	1	-	-	-		0	0	0
	KAF6776814.1	gi|1892358281|gb|KAF6776814.1|	MAGUK p55 subfamily member 5	-	93	1892358281	821	hypothetical protein AHF37_03609	IPR001452:SH3 domain;IPR008144:Guanylate kinase-like domain;IPR008145:Guanylate kinase/L-type calcium channel beta subunit;IPR027417:P-loop containing nucleoside triphosphate hydrolase;IPR031185:MAGUK p55 subfamily member 5-like;IPR036028:SH3-like domain superfamily;IPR036034:PDZ superfamily;	molecular_function:GO:0005515:protein binding;biological_process:GO:0070830:bicellular tight junction assembly|biological_process:GO:0090162:establishment of epithelial cell polarity;	K06091:273:MPP5, PALS1: MAGUK p55 subfamily member 5	uc		0	0	0	0	0	0	0	0	0	0	0	0	0	0	6	1	2	3	0	0	0	0	0	0	9	3	0	0	2	-	-	Y		0	0	0
	KAF6776754.1	gi|1892358087|gb|KAF6776754.1|	Pyruvate kinase	-	45	1892358087	412	hypothetical protein AHF37_03887	IPR001697:Pyruvate kinase;IPR011037:Pyruvate kinase-like, insert domain superfamily;IPR015793:Pyruvate kinase, barrel;IPR015795:Pyruvate kinase, C-terminal;IPR015806:Pyruvate kinase, insert domain superfamily;IPR015813:Pyruvate/Phosphoenolpyruvate kinase-like domain superfamily;IPR036918:Pyruvate kinase, C-terminal domain superfamily;IPR040442:Pyruvate kinase-like domain superfamily;	molecular_function:GO:0000287:magnesium ion binding|molecular_function:GO:0004743:pyruvate kinase activity|biological_process:GO:0006096:glycolytic process|molecular_function:GO:0030955:potassium ion binding;molecular_function:GO:0003824:catalytic activity;molecular_function:GO:0004743:pyruvate kinase activity|biological_process:GO:0006096:glycolytic process;	K00873:539:PK, pyk: pyruvate kinase [EC:2.7.1.40]	uk		0	0	0	0	0	0	0	0	0	0	0	0	0	0	0	0	0	3	0	0	0	0	0	0	0	3	0	0	0	-	-	-		0	0	0
	KAF6776750.1	gi|1892358070|gb|KAF6776750.1|	heat shock protein 68-like	-	59	1892358070	532	hypothetical protein AHF37_03717	IPR013126:Heat shock protein 70 family;IPR029047:Heat shock protein 70kD, peptide-binding domain superfamily;IPR043129:ATPase, nucleotide binding domain;	molecular_function:GO:0005524:ATP binding|molecular_function:GO:0016887:ATP hydrolysis activity;	K03283:462:HSPA1s: heat shock 70kDa protein 1/2/6/8	pm		0	0	0	0	0	0	0	0	0	0	0	0	0	0	6	6	2	2	0	0	0	0	0	0	7	2	0	0	3	-	-	Y		0	0	0
	KAF6776749.1	gi|1892358069|gb|KAF6776749.1|	heat shock 70kDa protein 1/8 (Clonorchis sinensis)	-	68	1892358069	609	hypothetical protein AHF37_03716	IPR013126:Heat shock protein 70 family;IPR029047:Heat shock protein 70kD, peptide-binding domain superfamily;IPR029048:Heat shock protein 70kD, C-terminal domain superfamily;IPR043129:ATPase, nucleotide binding domain;	molecular_function:GO:0005524:ATP binding|molecular_function:GO:0016887:ATP hydrolysis activity;	K03283:438:HSPA1s: heat shock 70kDa protein 1/2/6/8	pm		0	0	0	0	0	0	0	0	0	0	0	0	0	0	8	9	5	0	0	0	0	0	0	0	9	0	0	0	3	-	-	Y		0	0	0
	KAF6776734.1	gi|1892358026|gb|KAF6776734.1|	HLA class II region expressed gene KE2	-	10	1892358026	86	hypothetical protein AHF37_03865	IPR002777:Prefoldin beta-like;IPR009053:Prefoldin;	biological_process:GO:0006457:protein folding|cellular_component:GO:0016272:prefoldin complex|molecular_function:GO:0051082:unfolded protein binding;	K04798:97:pfdB, PFDN6: prefoldin beta subunit	uk		0	0	0	0	0	0	0	0	0	0	0	0	0	0	0	0	2	0	0	0	0	0	0	0	2	0	0	0	1	-	-	-		0	0	0
	KAF6776720.1	gi|1892357984|gb|KAF6776720.1|	ATP-binding cassette sub-family A member 1	-	119	1892357984	1052	hypothetical protein AHF37_03849	IPR003439:ABC transporter-like;IPR026082:ABC transporter A;IPR027417:P-loop containing nucleoside triphosphate hydrolase;IPR030369:ATP-binding cassette subfamily A member 7;	molecular_function:GO:0005524:ATP binding;cellular_component:GO:0016021:integral component of membrane|molecular_function:GO:0042626:ATPase-coupled transmembrane transporter activity|biological_process:GO:0055085:transmembrane transport;	K05641:481:ABCA1: ATP-binding cassette, subfamily A (ABC1), member 1	uk		0	0	0	0	0	0	0	0	0	0	0	0	0	0	2	0	2	2	0	0	0	0	0	0	4	2	0	0	2	-	-	Y		0	0	0
	KAF6776718.1	gi|1892357970|gb|KAF6776718.1|	Polypeptide N-acetylgalactosaminyltransferase	-	32	1892357970	280	polypeptide N-acetylgalactosaminyltransferase 4	IPR029044:Nucleotide-diphospho-sugar transferases;IPR035992:Ricin B-like lectins;	-	K00710:184:GALNT: polypeptide N-acetylgalactosaminyltransferase [EC:2.4.1.41]	uk		0	0	0	0	0	0	0	0	0	0	0	0	0	0	0	0	1	0	0	0	0	0	0	0	1	0	0	0	0	-	-	-		0	0	0
	KAF6776716.1	gi|1892357962|gb|KAF6776716.1|	Sorting nexin 2	-	42	1892357962	369	hypothetical protein AHF37_03824	IPR001683:Phox homology;IPR015404:Sorting nexin Vps5-like, C-terminal;IPR027267:AH/BAR domain superfamily;IPR036871:PX domain superfamily;	molecular_function:GO:0035091:phosphatidylinositol binding;	K17917:261:SNX1_2: sorting nexin-1/2	pe		0	0	0	0	0	0	0	0	0	0	0	0	0	0	0	2	0	1	0	0	0	0	0	0	2	1	0	0	1	-	-	-		0	0	0
	KAF6776708.1	gi|1892357929|gb|KAF6776708.1|	MAP kinase-activating death domain protein	-	167	1892357929	1519	hypothetical protein AHF37_04061	IPR039980:MAP kinase-activating death domain protein;	-	-	st		0	0	0	0	0	0	0	0	0	0	0	0	0	0	0	3	2	0	0	0	0	0	0	0	5	0	0	0	2	-	-	Y		0	0	0
	KAF6776700.1	gi|1892357902|gb|KAF6776700.1|	Anoctamin	-	85	1892357902	746	hypothetical protein AHF37_03733, partial	IPR007632:Anoctamin;	-	K19496:440:ANO1, DOG1, TMEM16A: anoctamin-1	uk		0	0	0	0	0	0	0	0	0	0	0	0	0	0	10	12	11	11	0	0	0	0	0	0	14	11	0	0	3	-	-	Y		0	0	0
	KAF6776697.1	gi|1892357892|gb|KAF6776697.1|	hsp90 co-chaperone Cdc37-like isoform X3	-	42	1892357892	363	hypothetical protein AHF37_03958	IPR004918:Cdc37;IPR013873:Cdc37, C-terminal;IPR013874:Cdc37, Hsp90 binding;IPR038189:Cdc37, Hsp90-binding domain superfamily;	-	K09554:339:CDC37: cell division cycle protein 37	pm		0	0	0	0	0	0	0	0	0	0	0	0	0	0	2	0	2	1	0	0	0	0	0	0	4	1	0	0	2	-	-	Y		0	0	0
	KAF6776680.1	gi|1892357835|gb|KAF6776680.1|	28721	-	63	1892357835	548	hypothetical protein AHF37_03375	IPR000253:Forkhead-associated (FHA) domain;	molecular_function:GO:0005515:protein binding;	-	uc		0	0	0	0	0	0	0	0	0	0	0	0	0	0	9	8	7	12	0	0	0	0	0	0	12	12	0	0	3	-	-	Y		0	0	0
	KAF6776670.1	gi|1892357807|gb|KAF6776670.1|	Unknown product	-	29	1892357807	247	hypothetical protein AHF37_03618	IPR001841:Zinc finger, RING-type;IPR013083:Zinc finger, RING/FYVE/PHD-type;	-	-	uk		0	0	0	0	0	0	0	0	0	0	0	0	0	0	2	0	0	1	0	0	0	0	0	0	2	1	0	0	1	-	-	-		0	0	0
	KAF6776640.1	gi|1892357699|gb|KAF6776640.1|	Transitional endoplasmic reticulum ATPase partial	-	86	1892357699	778	hypothetical protein AHF37_03565	IPR003593:AAA+ ATPase domain;IPR003959:ATPase, AAA-type, core;IPR004201:CDC48, domain 2;IPR005938:AAA ATPase, CDC48 family;IPR009010:Aspartate decarboxylase-like domain superfamily;IPR015415:Vps4 oligomerisation, C-terminal;IPR027417:P-loop containing nucleoside triphosphate hydrolase;IPR029067:CDC48 domain 2-like superfamily;IPR041569:AAA ATPase, AAA+ lid domain;	molecular_function:GO:0005524:ATP binding|molecular_function:GO:0016887:ATP hydrolysis activity;molecular_function:GO:0016787:hydrolase activity;	K13525:1142:VCP, CDC48: transitional endoplasmic reticulum ATPase	pm		0	0	0	0	0	0	0	2	2	2	2	2	0	0	13	10	9	4	0	0	0	2	2	0	16	4	0	5	3	-	Y	Y		0	0	0
	KAF6776596.1	gi|1892357547|gb|KAF6776596.1|	Unknown product	-	14	1892357547	124	hypothetical protein AHF37_03986	-	-	-	uk		0	0	0	0	0	0	0	0	0	0	0	0	0	0	2	0	0	0	0	0	0	0	0	0	2	0	0	0	1	-	-	-		0	0	0
	KAF6776582.1	gi|1892357500|gb|KAF6776582.1|	Putative dioxygenase	-	39	1892357500	356	hypothetical protein AHF37_03906	IPR002737:MEMO1 family;IPR025258:Putative zinc-RING and/or ribbon;	-	K06990:217:MEMO1: MEMO1 family protein	tm		0	0	0	0	0	0	0	0	0	0	0	0	0	0	0	2	0	0	0	0	0	0	0	0	2	0	0	0	1	-	-	-		0	0	0
	KAF6776581.1	gi|1892357499|gb|KAF6776581.1|	Protein MEMO1	-	36	1892357499	314	hypothetical protein AHF37_03905, partial	IPR002737:MEMO1 family;	-	K06990:318:MEMO1: MEMO1 family protein	tm		0	0	0	0	0	0	0	0	0	0	0	0	0	0	3	2	3	1	0	0	0	0	0	0	6	1	0	0	3	-	-	Y		0	0	0
	KAF6776573.1	gi|1892357462|gb|KAF6776573.1|	Dynein light chain 2, cytoplasmic	-	10	1892357462	89	hypothetical protein AHF37_03644	IPR001372:Dynein light chain, type 1/2;IPR037177:Dynein light chain superfamily;	biological_process:GO:0007017:microtubule-based process|cellular_component:GO:0030286:dynein complex;	K10418:181:DYNLL: dynein light chain LC8-type	cs		0	0	0	0	0	0	0	0	0	0	0	0	1	0	0	0	0	0	0	0	0	0	0	1	0	0	0	0	0	-	-	-		0	0	0
	KAF6776568.1	gi|1892357452|gb|KAF6776568.1|	Unknown product	-	53	1892357452	479	hypothetical protein AHF37_04314, partial	IPR001478:PDZ domain;IPR036034:PDZ superfamily;	molecular_function:GO:0005515:protein binding;	K06092:17:INADL, PATJ: InaD-like protein	uk		0	0	0	0	0	0	0	0	0	0	0	0	0	0	3	4	1	2	0	0	0	0	0	0	5	2	0	0	2	-	-	Y		0	0	0
	KAF6776549.1	gi|1892357378|gb|KAF6776549.1|	40S ribosomal protein S8	-	21	1892357378	190	hypothetical protein AHF37_04594	IPR001047:Ribosomal protein S8e;IPR022309:Ribosomal protein S8e/ribosomal biogenesis NSA2;	molecular_function:GO:0003735:structural constituent of ribosome|cellular_component:GO:0005840:ribosome|biological_process:GO:0006412:translation;	K02995:263:RP-S8e, RPS8: small subunit ribosomal protein S8e	ps		0	0	0	0	0	0	0	0	0	0	0	0	0	0	1	3	2	1	0	0	0	0	0	0	5	1	0	0	2	-	-	Y		0	0	0
	KAF6776547.1	gi|1892357372|gb|KAF6776547.1|	NHP2 non histone chromosome protein 2 1	-	14	1892357372	127	hypothetical protein AHF37_03772	IPR002415:H/ACA ribonucleoprotein complex, subunit Nhp2, eukaryote;IPR004038:Ribosomal protein L7Ae/L30e/S12e/Gadd45;IPR018492:Ribosomal protein L7Ae/L8/Nhp2 family;IPR029064:50S ribosomal protein L30e-like;	molecular_function:GO:0003723:RNA binding|cellular_component:GO:0005730:nucleolus;	K12845:178:SNU13, NHP2L: U4/U6 small nuclear ribonucleoprotein SNU13	ps		0	0	0	0	0	0	0	0	0	0	0	0	0	0	0	0	0	2	0	0	0	0	0	0	0	2	0	0	0	-	-	-		0	0	0
	KAF6776543.1	gi|1892357361|gb|KAF6776543.1|	40S ribosomal protein S7	-	25	1892357361	223	hypothetical protein AHF37_04361	IPR000554:Ribosomal protein S7e;	molecular_function:GO:0003735:structural constituent of ribosome|cellular_component:GO:0005840:ribosome|biological_process:GO:0006412:translation;	K02993:256:RP-S7e, RPS7: small subunit ribosomal protein S7e	ps		0	0	0	0	0	0	0	0	0	0	0	0	0	0	0	0	0	2	0	0	0	0	0	0	0	2	0	0	0	-	-	-		0	0	0
	KAF6776542.1	gi|1892357357|gb|KAF6776542.1|	Unknown product	-	19	1892357357	168	hypothetical protein AHF37_04019	IPR014830:Glycolipid transfer protein domain;IPR036497:Glycolipid transfer protein superfamily;	cellular_component:GO:0005737:cytoplasm|biological_process:GO:0120009:intermembrane lipid transfer|molecular_function:GO:0120013:lipid transfer activity;	-	uk		0	0	0	0	0	0	0	0	0	0	0	0	0	0	1	0	0	1	0	0	0	0	0	0	1	1	0	0	0	-	-	-		0	0	0
	KAF6776541.1	gi|1892357353|gb|KAF6776541.1|	Putative sodium-coupled neutral amino acid transporter 9	-	38	1892357353	346	hypothetical protein AHF37_04020	IPR013057:Amino acid transporter, transmembrane domain;	-	K14995:129:SLC38A9: solute carrier family 38 (sodium-coupled neutral amino acid transporter), member 9	uk		0	0	0	0	0	0	0	0	0	0	0	0	0	0	5	6	6	7	0	0	0	0	0	0	7	7	0	0	3	-	-	Y		0	0	0
	KAF6776525.1	gi|1892357291|gb|KAF6776525.1|	TLN1	-	135	1892357291	1241	hypothetical protein AHF37_04495	IPR000299:FERM domain;IPR002404:IRS-type PTB domain;IPR011993:PH-like domain superfamily;IPR015224:Talin, central;IPR035964:I/LWEQ domain superfamily;IPR036476:Talin, central domain superfamily;	cellular_component:GO:0001726:ruffle|molecular_function:GO:0005200:structural constituent of cytoskeleton|cellular_component:GO:0005925:focal adhesion;molecular_function:GO:0003779:actin binding;cellular_component:GO:0005856:cytoskeleton;	K06271:479:TLN: talin	uk		0	0	0	0	0	0	0	0	0	0	0	0	0	0	0	2	2	3	0	0	0	0	0	0	4	3	0	0	2	-	-	Y		0	0	0
	KAF6776509.1	gi|1892357234|gb|KAF6776509.1|	Neurocalcin, putative	-	151	1892357234	1405	hypothetical protein AHF37_04248	IPR000664:Lethal(2) giant larvae protein;IPR001680:WD40 repeat;IPR013577:Lethal giant larvae homologue 2;IPR015943:WD40/YVTN repeat-like-containing domain superfamily;IPR036322:WD40-repeat-containing domain superfamily;	molecular_function:GO:0005515:protein binding;	K06094:312:LLGL: lethal(2) giant larvae protein	uc		0	0	0	0	0	0	0	0	0	0	0	0	0	0	10	6	15	3	0	0	0	0	0	0	16	3	0	0	3	-	-	Y		0	0	0
	KAF6776504.1	gi|1892357215|gb|KAF6776504.1|	V-type proton ATPase subunit a	-	101	1892357215	897	hypothetical protein AHF37_03983	IPR002490:V-type ATPase, V0 complex, 116kDa subunit family;IPR026028:ATPase, V0 complex, subunit 116kDa, eukaryotic;	cellular_component:GO:0000220:vacuolar proton-transporting V-type ATPase, V0 domain;molecular_function:GO:0015078:proton transmembrane transporter activity|cellular_component:GO:0033179:proton-transporting V-type ATPase, V0 domain|biological_process:GO:1902600:proton transmembrane transport;	K02154:956:ATPeV0A, ATP6N: V-type H+-transporting ATPase subunit a	tr		0	0	0	0	0	0	0	0	0	0	0	0	0	0	22	19	21	25	0	0	0	0	0	0	24	25	0	0	3	-	-	Y		0	0	0
	KAF6776497.1	gi|1892357187|gb|KAF6776497.1|	Rab GTPase-activating protein 1	-	72	1892357187	643	hypothetical protein AHF37_04253	IPR000195:Rab-GTPase-TBC domain;IPR035969:Rab-GTPase-TBC domain superfamily;	-	K20284:400:RABGAP1, GAPCENA: Rab GTPase-activating protein 1	st		0	0	0	0	0	0	0	0	0	0	0	0	0	0	0	2	0	0	0	0	0	0	0	0	2	0	0	0	1	-	-	-		0	0	0
	KAF6776492.1	gi|1892357167|gb|KAF6776492.1|	Growth hormone regulated TBC protein 1 A	-	33	1892357167	287	hypothetical protein AHF37_03541	IPR000195:Rab-GTPase-TBC domain;IPR035969:Rab-GTPase-TBC domain superfamily;	-	K19953:212:GRTP1, TBC1D6, MSB3_4: TBC1 domain family member 6	st		0	0	0	0	0	0	0	0	0	0	0	0	0	0	7	8	7	7	0	0	0	0	0	0	8	7	0	0	3	-	-	Y		0	0	0
	KAF6776489.1	gi|1892357161|gb|KAF6776489.1|	Unknown product	-	84	1892357161	742	hypothetical protein AHF37_03764, partial	-	-	-	uk		0	0	0	0	0	0	0	0	2	0	0	0	0	0	0	0	0	0	0	0	0	2	0	0	0	0	0	1	0	-	-	-		0	0	0
	KAF6776472.1	gi|1892357094|gb|KAF6776472.1|	Phosphatidylinositol 45 bisphosphate	-	51	1892357094	450	hypothetical protein AHF37_03957	IPR000300:Inositol polyphosphate-related phosphatase;IPR005135:Endonuclease/exonuclease/phosphatase;IPR036691:Endonuclease/exonuclease/phosphatase superfamily;	molecular_function:GO:0003824:catalytic activity;molecular_function:GO:0016791:phosphatase activity|biological_process:GO:0046856:phosphatidylinositol dephosphorylation;	K24222:171:INPP5J_K: inositol polyphosphate 5-phosphatase INPP5J/K [EC:3.1.3.56]	uc		0	0	0	0	0	0	0	0	0	0	0	0	0	0	0	0	0	2	0	0	0	0	0	0	0	2	0	0	0	-	-	-		0	0	0
	KAF6776470.1	gi|1892357086|gb|KAF6776470.1|	Prolyl-tRNA synthetase	-	108	1892357086	963	hypothetical protein AHF37_03743	IPR002314:Aminoacyl-tRNA synthetase, class II (G/ P/ S/T);IPR002316:Proline-tRNA ligase, class IIa;IPR004499:Proline-tRNA ligase, class IIa, archaeal-type;IPR006195:Aminoacyl-tRNA synthetase, class II;IPR011035:Ribosomal protein L25/Gln-tRNA synthetase, anti-codon-binding domain superfamily;IPR014729:Rossmann-like alpha/beta/alpha sandwich fold;IPR017449:Prolyl-tRNA synthetase, class II;IPR020058…	molecular_function:GO:0000166:nucleotide binding|molecular_function:GO:0004812:aminoacyl-tRNA ligase activity|molecular_function:GO:0005524:ATP binding|cellular_component:GO:0005737:cytoplasm|biological_process:GO:0006418:tRNA aminoacylation for protein translation;molecular_function:GO:0000166:nucleotide binding|molecular_function:GO:0004812:aminoacyl-tRNA ligase activity|molecular_function:GO:0…	K14163:479:EPRS: bifunctional glutamyl/prolyl-tRNA synthetase [EC:6.1.1.17 6.1.1.15]	ps		0	0	0	0	0	0	0	0	0	0	0	0	1	0	0	0	0	0	0	0	0	0	0	1	0	0	0	0	0	-	-	-		0	0	0
	KAF6776453.1	gi|1892357032|gb|KAF6776453.1|	Glycogenin-1	-	33	1892357032	288	hypothetical protein AHF37_03507	IPR002495:Glycosyl transferase, family 8;IPR029044:Nucleotide-diphospho-sugar transferases;	molecular_function:GO:0016757:glycosyltransferase activity;	K00750:266:GYG1, GYG2: glycogenin [EC:2.4.1.186]	met/carb		0	0	0	0	0	0	0	0	0	0	0	0	0	0	1	1	4	0	0	0	0	0	0	0	6	0	0	0	1	-	-	-		0	0	0
	KAF6776452.1	gi|1892357026|gb|KAF6776452.1|	Ras-related protein Ral-A	-	22	1892357026	196	hypothetical protein AHF37_04164	IPR001806:Small GTPase;IPR005225:Small GTP-binding protein domain;IPR020849:Small GTPase superfamily, Ras-type;IPR027417:P-loop containing nucleoside triphosphate hydrolase;	molecular_function:GO:0003924:GTPase activity|molecular_function:GO:0005525:GTP binding;molecular_function:GO:0005525:GTP binding;molecular_function:GO:0005525:GTP binding|biological_process:GO:0007165:signal transduction|cellular_component:GO:0016020:membrane;	K07834:222:RALA: Ras-related protein Ral-A	st		0	0	0	0	0	0	0	0	0	0	0	0	0	0	8	8	12	11	0	0	0	0	0	0	12	11	0	0	3	-	-	Y		0	0	0
	KAF6776443.1	gi|1892356990|gb|KAF6776443.1|	Transporter spinster-related	-	42	1892356990	388	hypothetical protein AHF37_04531	IPR011701:Major facilitator superfamily;IPR020846:Major facilitator superfamily domain;IPR036259:MFS transporter superfamily;IPR044770:Protein spinster-like;	molecular_function:GO:0022857:transmembrane transporter activity;molecular_function:GO:0022857:transmembrane transporter activity|biological_process:GO:0055085:transmembrane transport;	K23677:352:SPNS: MFS transporter, Spinster family, sphingosine-1-phosphate transporter	tr		0	0	0	0	0	0	0	0	0	0	0	0	0	0	1	0	2	1	0	0	0	0	0	0	3	1	0	0	1	-	-	-		0	0	0
	KAF6776418.1	gi|1892356900|gb|KAF6776418.1|	Serine/threonine-protein kinase NIM1	-	27	1892356900	228	hypothetical protein AHF37_04247	IPR000719:Protein kinase domain;IPR011009:Protein kinase-like domain superfamily;	molecular_function:GO:0004672:protein kinase activity|molecular_function:GO:0005524:ATP binding|biological_process:GO:0006468:protein phosphorylation;	K16310:129:NIM1: serine/threonine-protein kinase NIM1 [EC:2.7.11.1]	st		0	0	0	0	0	0	0	0	0	0	0	0	0	0	1	5	3	4	0	0	0	0	0	0	8	4	0	0	2	-	-	Y		0	0	0
	KAF6776415.1	gi|1892356885|gb|KAF6776415.1|	cGMP-dependent protein kinase, isozyme 1	-	74	1892356885	663	hypothetical protein AHF37_04528	IPR000595:Cyclic nucleotide-binding domain;IPR000719:Protein kinase domain;IPR011009:Protein kinase-like domain superfamily;IPR014710:RmlC-like jelly roll fold;IPR018490:Cyclic nucleotide-binding-like;IPR035014:cGMP-dependent protein kinase, catalytic domain;	molecular_function:GO:0004672:protein kinase activity|molecular_function:GO:0005524:ATP binding|biological_process:GO:0006468:protein phosphorylation;molecular_function:GO:0004692:cGMP-dependent protein kinase activity;	-	st		0	0	0	0	0	0	0	0	0	0	0	0	0	0	1	2	2	2	0	0	0	0	0	0	5	2	0	0	2	-	-	Y		0	0	0
	KAF6776406.1	gi|1892356865|gb|KAF6776406.1|	Methionine sulfoxide reductase B2b	-	15	1892356865	136	hypothetical protein AHF37_03939	IPR002579:Peptide methionine sulphoxide reductase MrsB;IPR011057:Mss4-like superfamily;IPR028427:Peptide methionine sulfoxide reductase;	biological_process:GO:0006979:response to oxidative stress|molecular_function:GO:0016671:oxidoreductase activity, acting on a sulfur group of donors, disulfide as acceptor|biological_process:GO:0030091:protein repair;molecular_function:GO:0033743:peptide-methionine (R)-S-oxide reductase activity;	K07305:182:msrB: peptide-methionine (R)-S-oxide reductase [EC:1.8.4.12]	met/energy		0	0	0	0	0	0	0	0	0	0	0	0	0	0	2	0	0	0	0	0	0	0	0	0	2	0	0	0	1	-	-	-		0	0	0
	KAF6776390.1	gi|1892356818|gb|KAF6776390.1|	Hematopoietic lineage cell-specific protein - cortactin	-	42	1892356818	382	hypothetical protein AHF37_03393	IPR001452:SH3 domain;IPR003134:Hs1/Cortactin;IPR028534:Hematopoietic lineage cell-specific protein;IPR036028:SH3-like domain superfamily;	molecular_function:GO:0003779:actin binding|biological_process:GO:0030041:actin filament polymerization;molecular_function:GO:0005515:protein binding;	K06106:255:CTTN, EMS1: cortactin	cs		0	0	0	0	0	0	0	0	0	0	0	0	0	0	3	0	0	0	0	0	0	0	0	0	3	0	0	0	1	-	-	-		0	0	0
	KAF6776386.1	gi|1892356804|gb|KAF6776386.1|	UV excision repair protein RAD23 homolog B	-	39	1892356804	356	hypothetical protein AHF37_04754	IPR000626:Ubiquitin-like domain;IPR004806:UV excision repair protein Rad23;IPR006636:Heat shock chaperonin-binding;IPR009060:UBA-like superfamily;IPR015360:XPC-binding domain;IPR015940:Ubiquitin-associated domain;IPR029071:Ubiquitin-like domain superfamily;IPR036353:XPC-binding domain superfamily;IPR041811:RAD23A/RAD23B, UBA1 domain;	molecular_function:GO:0003684:damaged DNA binding|biological_process:GO:0006289:nucleotide-excision repair|biological_process:GO:0043161:proteasome-mediated ubiquitin-dependent protein catabolic process;molecular_function:GO:0005515:protein binding;biological_process:GO:0006289:nucleotide-excision repair;	K10839:268:RAD23, HR23: UV excision repair protein RAD23	nr		0	0	0	0	0	0	0	0	0	0	0	0	0	0	2	1	4	4	0	0	0	0	0	0	7	4	0	0	2	-	-	Y		0	0	0
	KAF6776374.1	gi|1892356768|gb|KAF6776374.1|	Receptor of activated protein C kinase 1	-	35	1892356768	319	hypothetical protein AHF37_06656	IPR001680:WD40 repeat;IPR015943:WD40/YVTN repeat-like-containing domain superfamily;IPR017986:WD40-repeat-containing domain;IPR020472:G-protein beta WD-40 repeat;IPR036322:WD40-repeat-containing domain superfamily;	molecular_function:GO:0005515:protein binding;	K14753:527:RACK1: guanine nucleotide-binding protein subunit beta-2-like 1 protein	st		0	0	0	0	0	0	0	0	0	0	0	0	0	0	1	2	2	1	0	0	0	0	0	0	5	1	0	0	2	-	-	Y		0	0	0
	KAF6776372.1	gi|1892356760|gb|KAF6776372.1|	Unknown product	-	13	1892356760	115	CD59 molecule complement regulatory protein	-	-	K04008:22:CD59: CD59 antigen	uk		0	0	0	0	0	0	0	0	0	0	0	0	0	0	0	0	2	1	0	0	0	0	0	0	2	1	0	0	1	-	-	-		0	0	0
	KAF6776363.1	gi|1892356732|gb|KAF6776363.1|	Unknown product	-	135	1892356732	1271	hypothetical protein AHF37_03805	IPR002558:I/LWEQ domain;IPR030224:Sla2 family;IPR035964:I/LWEQ domain superfamily;	molecular_function:GO:0003779:actin binding;biological_process:GO:0006897:endocytosis|molecular_function:GO:0030276:clathrin binding;	K06271:279:TLN: talin	uk		0	0	0	0	0	0	0	0	0	0	0	0	0	0	0	0	4	0	0	0	0	0	0	0	4	0	0	0	1	-	-	-		0	0	0
	KAF6776356.1	gi|1892356706|gb|KAF6776356.1|	Unknown product	-	30	1892356706	260	hypothetical protein AHF37_04221	IPR008331:Ferritin/DPS protein domain;IPR009078:Ferritin-like superfamily;IPR012347:Ferritin-like;	molecular_function:GO:0008199:ferric iron binding;	-	uk		0	0	0	0	0	0	0	0	0	0	0	0	0	0	0	0	5	0	0	0	0	0	0	0	5	0	0	0	1	-	-	-		0	0	0
	KAF6776355.1	gi|1892356705|gb|KAF6776355.1|	myosin light chain kinase smooth muscle	-	51	1892356705	455	hypothetical protein AHF37_04220	IPR000719:Protein kinase domain;IPR011009:Protein kinase-like domain superfamily;	molecular_function:GO:0004672:protein kinase activity|molecular_function:GO:0005524:ATP binding|biological_process:GO:0006468:protein phosphorylation;	-	cs		0	0	0	0	0	0	0	0	0	0	0	0	0	0	0	0	0	3	0	0	0	0	0	0	0	3	0	0	0	-	-	-		0	0	0
	KAF6776352.1	gi|1892356692|gb|KAF6776352.1|	Major egg antigen	-	24	1892356692	202	hypothetical protein AHF37_03770	IPR008978:HSP20-like chaperone;	-	-	uk		0	0	0	0	0	0	0	0	0	0	0	0	0	0	0	0	1	0	0	0	0	0	0	0	1	0	0	0	0	-	-	-		0	0	0
	KAF6776351.1	gi|1892356691|gb|KAF6776351.1|	Retinol dehydrogenase 11	-	33	1892356691	301	hypothetical protein AHF37_03769	IPR002347:Short-chain dehydrogenase/reductase SDR;IPR036291:NAD(P)-binding domain superfamily;	molecular_function:GO:0016491:oxidoreductase activity;	K11153:164:RDH12: retinol dehydrogenase 12 [EC:1.1.1.300]	uk		0	0	0	0	0	0	0	0	0	0	0	0	0	0	0	2	3	5	0	0	0	0	0	0	5	5	0	0	2	-	-	Y		0	0	0
	KAF6776346.1	gi|1892356679|gb|KAF6776346.1|	Superoxide dismutase	-	25	1892356679	222	hypothetical protein AHF37_04190	IPR001189:Manganese/iron superoxide dismutase;IPR019831:Manganese/iron superoxide dismutase, N-terminal;IPR019832:Manganese/iron superoxide dismutase, C-terminal;IPR036314:Manganese/iron superoxide dismutase, C-terminal domain superfamily;IPR036324:Manganese/iron superoxide dismutase, N-terminal domain superfamily;	molecular_function:GO:0004784:superoxide dismutase activity|biological_process:GO:0006801:superoxide metabolic process|molecular_function:GO:0046872:metal ion binding;	K04564:315:SOD2: superoxide dismutase, Fe-Mn family [EC:1.15.1.1]	detox/ox		0	0	0	0	0	0	0	0	0	0	0	0	0	0	0	1	2	0	0	0	0	0	0	0	3	0	0	0	1	-	-	-		0	0	0
	KAF6776326.1	gi|1892356609|gb|KAF6776326.1|	14-3-3 protein epsilon	-	28	1892356609	249	hypothetical protein AHF37_04540	IPR000308:14-3-3 protein;IPR023410:14-3-3 domain;IPR036815:14-3-3 domain superfamily;	-	K06630:333:YWHAE: 14-3-3 protein epsilon	st		0	0	0	0	0	0	0	0	0	0	0	0	0	0	10	11	9	12	0	0	0	0	0	0	13	12	0	0	3	-	-	Y		0	0	0
	KAF6776318.1	gi|1892356581|gb|KAF6776318.1|	Catenin beta	-	36	1892356581	314	hypothetical protein AHF37_04460	IPR011989:Armadillo-like helical;IPR013284:Beta-catenin;IPR016024:Armadillo-type fold;	biological_process:GO:0007155:cell adhesion|molecular_function:GO:0045296:cadherin binding;	-	uk		0	0	0	0	0	0	0	0	0	0	0	0	0	0	0	0	3	1	0	0	0	0	0	0	3	1	0	0	1	-	-	-		0	0	0
	KAF6776298.1	gi|1892356510|gb|KAF6776298.1|	V-type proton ATPase catalytic subunit A	-	63	1892356510	576	hypothetical protein AHF37_03520	IPR000194:ATPase, F1/V1/A1 complex, alpha/beta subunit, nucleotide-binding domain;IPR004100:ATPase, F1/V1/A1 complex, alpha/beta subunit, N-terminal domain;IPR005725:ATPase, V1 complex, subunit A;IPR022878:V-type ATP synthase catalytic alpha chain;IPR023366:ATP synthase subunit alpha, N-terminal domain-like superfamily;IPR024034:ATPase, F1/V1 complex, beta/alpha subunit, C-terminal;IPR027417:P-lo…	molecular_function:GO:0005524:ATP binding;cellular_component:GO:0033180:proton-transporting V-type ATPase, V1 domain|molecular_function:GO:0046961:proton-transporting ATPase activity, rotational mechanism|biological_process:GO:1902600:proton transmembrane transport;biological_process:GO:0046034:ATP metabolic process;biological_process:GO:0046034:ATP metabolic process|biological_process:GO:1902600…	K02145:884:ATPeV1A, ATP6A: V-type H+-transporting ATPase subunit A [EC:7.1.2.2]	tr		2	0	0	0	0	0	2	2	0	0	0	0	0	0	5	5	8	8	2	0	2	2	0	0	10	8	0	2	3	-	Y	Y		2	0	0
	KAF6776297.1	gi|1892356506|gb|KAF6776297.1|	Protein-L-isoaspartate O-methyltransferase	-	29	1892356506	267	hypothetical protein AHF37_04203	IPR000682:Protein-L-isoaspartate(D-aspartate) O-methyltransferase;IPR029063:S-adenosyl-L-methionine-dependent methyltransferase;	molecular_function:GO:0004719:protein-L-isoaspartate (D-aspartate) O-methyltransferase activity|biological_process:GO:0006464:protein modification process;	K00573:284:E2.1.1.77, pcm: protein-L-isoaspartate(D-aspartate) O-methyltransferase [EC:2.1.1.77]	met/aa		0	0	0	0	0	0	0	0	0	0	0	0	0	0	2	0	0	3	0	0	0	0	0	0	2	3	0	0	1	-	-	-		0	0	0
	KAF6776296.1	gi|1892356498|gb|KAF6776296.1|	Ubiquitin carboxyl-terminal hydrolase 4	-	39	1892356498	341	hypothetical protein AHF37_04189	IPR001394:Peptidase C19, ubiquitin carboxyl-terminal hydrolase;IPR028889:Ubiquitin specific protease domain;IPR038765:Papain-like cysteine peptidase superfamily;	molecular_function:GO:0004843:cysteine-type deubiquitinase activity|biological_process:GO:0016579:protein deubiquitination;	K11835:142:USP4_11, UBP12: ubiquitin carboxyl-terminal hydrolase 4/11 [EC:3.4.19.12]	uk		0	0	0	0	0	0	0	0	0	0	0	0	0	0	0	0	0	0	0	0	0	0	0	0	0	0	0	0	0	-	-	-		0	0	0
	KAF6776268.1	gi|1892356389|gb|KAF6776268.1|	26S protease regulatory subunit 6A	-	48	1892356389	426	hypothetical protein AHF37_03954	IPR003593:AAA+ ATPase domain;IPR003959:ATPase, AAA-type, core;IPR005937:26S proteasome regulatory subunit P45-like;IPR027417:P-loop containing nucleoside triphosphate hydrolase;IPR032501:Proteasomal ATPase OB C-terminal domain;IPR035254:26S Proteasome regulatory subunit 6A;IPR041569:AAA ATPase, AAA+ lid domain;	molecular_function:GO:0005524:ATP binding|molecular_function:GO:0016887:ATP hydrolysis activity;cellular_component:GO:0005737:cytoplasm|biological_process:GO:0030163:protein catabolic process|molecular_function:GO:0036402:proteasome-activating activity;molecular_function:GO:0036402:proteasome-activating activity;	K03065:718:PSMC3, RPT5: 26S proteasome regulatory subunit T5	pm/protease		0	0	0	0	0	0	0	0	0	0	0	0	0	0	0	0	0	0	0	0	0	0	0	0	0	0	0	0	0	-	-	-		0	0	0
	KAF6776265.1	gi|1892356381|gb|KAF6776265.1|	Unknown product	-	28	1892356381	259	hypothetical protein AHF37_04551	-	-	-	uk		0	0	0	0	0	0	0	0	0	0	0	0	0	0	9	8	9	11	0	0	0	0	0	0	11	11	0	0	3	-	-	Y		0	0	0
	KAF6776258.1	gi|1892356359|gb|KAF6776258.1|	Ral GTPase-activating protein subunit alpha-2	-	221	1892356359	2000	hypothetical protein AHF37_03947	IPR000331:Rap/Ran-GAP domain;IPR016024:Armadillo-type fold;IPR027107:Tuberin/Ral GTPase-activating protein subunit alpha;IPR035974:Rap/Ran-GAP superfamily;	molecular_function:GO:0005096:GTPase activator activity|cellular_component:GO:0005634:nucleus|biological_process:GO:0043547:positive regulation of GTPase activity;molecular_function:GO:0005096:GTPase activator activity|biological_process:GO:0051056:regulation of small GTPase mediated signal transduction;	K25768:238:RALGAPA: Ral GTPase-activating protein subunit alpha	st		0	0	0	0	0	0	0	0	0	0	0	0	0	0	0	2	2	1	0	0	0	0	0	0	4	1	0	0	2	-	-	Y		0	0	0
	KAF6776256.1	gi|1892356347|gb|KAF6776256.1|	Unknown product	-	12	1892356347	104	hypothetical protein AHF37_04343	-	-	-	uk		0	0	0	0	0	0	0	0	0	0	0	0	0	0	5	4	4	5	0	0	0	0	0	0	5	5	0	0	3	-	-	Y		0	0	0
	KAF6776251.1	gi|1892356324|gb|KAF6776251.1|	GMP synthase [glutamine-hydrolyzing]	-	75	1892356324	686	hypothetical protein AHF37_04516, partial	IPR001674:GMP synthase, C-terminal;IPR014729:Rossmann-like alpha/beta/alpha sandwich fold;IPR017926:Glutamine amidotransferase;IPR022310:NAD/GMP synthase;IPR025777:GMP synthetase ATP pyrophosphatase domain;IPR029062:Class I glutamine amidotransferase-like;	molecular_function:GO:0003922:GMP synthase (glutamine-hydrolyzing) activity|molecular_function:GO:0005524:ATP binding|biological_process:GO:0006164:purine nucleotide biosynthetic process|biological_process:GO:0006177:GMP biosynthetic process;molecular_function:GO:0005524:ATP binding|molecular_function:GO:0016462:pyrophosphatase activity;	K01951:729:guaA, GMPS: GMP synthase (glutamine-hydrolysing) [EC:6.3.5.2]	uc		0	0	0	0	0	0	0	0	0	0	0	0	0	0	2	2	2	2	0	0	0	0	0	0	6	2	0	0	3	-	-	Y		0	0	0
	KAF6776248.1	gi|1892356310|gb|KAF6776248.1|	Chymotrypsinogen A	-	23	1892356310	203	hypothetical protein AHF37_04640	IPR001254:Serine proteases, trypsin domain;IPR009003:Peptidase S1, PA clan;IPR043504:Peptidase S1, PA clan, chymotrypsin-like fold;	molecular_function:GO:0004252:serine-type endopeptidase activity|biological_process:GO:0006508:proteolysis;	-	uk		0	0	0	0	0	0	0	0	0	0	0	0	0	0	0	3	1	1	0	0	0	0	0	0	4	1	0	0	1	-	-	-		0	0	0
	KAF6776247.1	gi|1892356304|gb|KAF6776247.1|	Importin-5	-	148	1892356304	1331	hypothetical protein AHF37_04686	IPR011989:Armadillo-like helical;IPR016024:Armadillo-type fold;IPR021133:HEAT, type 2;IPR034085:TOG domain;IPR040122:Importin beta family;IPR041389:Importin repeat 6;IPR041653:Importin repeat 4;	biological_process:GO:0006606:protein import into nucleus;	K20222:1088:IPO5, KPNB3, RANBP5: importin-5	uc		0	0	0	0	0	0	0	0	0	0	0	0	0	0	0	0	4	0	0	0	0	0	0	0	4	0	0	0	1	-	-	-		0	0	0
	KAF6776245.1	gi|1892356292|gb|KAF6776245.1|	E3 ubiquitin-protein ligase RNF19A	-	46	1892356292	425	hypothetical protein AHF37_04133	IPR002867:IBR domain;IPR013083:Zinc finger, RING/FYVE/PHD-type;IPR031127:E3 ubiquitin ligase RBR family;IPR044066:TRIAD supradomain;	molecular_function:GO:0004842:ubiquitin-protein transferase activity|biological_process:GO:0016567:protein ubiquitination;	K11972:102:RNF19A: E3 ubiquitin-protein ligase RNF19A [EC:2.3.2.31]	prot		0	0	0	0	0	0	0	0	0	0	0	0	0	0	2	4	2	4	0	0	0	0	0	0	8	4	0	0	3	-	-	Y		0	0	0
	KAF6776229.1	gi|1892356228|gb|KAF6776229.1|	peptidyl-prolyl isomerase F (cyclophilin D)	-	17	1892356228	163	hypothetical protein AHF37_04014	IPR002130:Cyclophilin-type peptidyl-prolyl cis-trans isomerase domain;IPR024936:Cyclophilin-type peptidyl-prolyl cis-trans isomerase;IPR029000:Cyclophilin-like domain superfamily;	biological_process:GO:0000413:protein peptidyl-prolyl isomerization|molecular_function:GO:0003755:peptidyl-prolyl cis-trans isomerase activity;molecular_function:GO:0003755:peptidyl-prolyl cis-trans isomerase activity;	K09565:139:PPIF: peptidyl-prolyl isomerase F (cyclophilin D) [EC:5.2.1.8]	uc		0	0	0	0	0	0	0	0	0	0	0	0	0	0	7	7	6	8	0	0	0	0	0	0	7	8	0	0	3	-	-	Y		0	0	0
	KAF6776220.1	gi|1892356199|gb|KAF6776220.1|	Cysteine-rich protein 1	-	8	1892356199	76	hypothetical protein AHF37_04487	IPR001781:Zinc finger, LIM-type;	-	K24412:145:CRIP1, CRP1: cysteine-rich protein 1	uc		0	0	0	0	0	0	0	0	0	0	0	0	0	0	0	0	3	0	0	0	0	0	0	0	3	0	0	0	1	-	-	-		0	0	0
	KAF6776219.1	gi|1892356193|gb|KAF6776219.1|	Putative rab-interacting protein	-	59	1892356193	516	hypothetical protein AHF37_03956	IPR002048:EF-hand domain;IPR011992:EF-hand domain pair;IPR019018:Rab-binding domain FIP-RBD;IPR037245:FIP-RBD, C-terminal domain superfamily;	molecular_function:GO:0005509:calcium ion binding;	K12485:79:RAB11FIP3_4: Rab11 family-interacting protein 3/4	uc		0	0	0	0	0	0	0	0	0	0	0	0	0	0	11	10	5	7	0	0	0	0	0	0	14	7	0	0	3	-	-	Y		0	0	0
	KAF6776214.1	gi|1892356165|gb|KAF6776214.1|	Putative transporter SVOPL	-	50	1892356165	445	hypothetical protein AHF37_03923	IPR005828:Major facilitator, sugar transporter-like;IPR011701:Major facilitator superfamily;IPR020846:Major facilitator superfamily domain;IPR036259:MFS transporter superfamily;	cellular_component:GO:0016021:integral component of membrane|molecular_function:GO:0022857:transmembrane transporter activity|biological_process:GO:0055085:transmembrane transport;molecular_function:GO:0022857:transmembrane transporter activity;molecular_function:GO:0022857:transmembrane transporter activity|biological_process:GO:0055085:transmembrane transport;	-	tr		0	0	0	0	0	0	0	0	0	0	0	0	0	0	1	1	4	0	0	0	0	0	0	0	6	0	0	0	1	-	-	-		0	0	0
	KAF6776170.1	gi|1892356002|gb|KAF6776170.1|	Proteasome 26S ATPase subunit 1	-	36	1892356002	324	hypothetical protein AHF37_04691	IPR003593:AAA+ ATPase domain;IPR003959:ATPase, AAA-type, core;IPR027417:P-loop containing nucleoside triphosphate hydrolase;IPR032501:Proteasomal ATPase OB C-terminal domain;IPR035244:26S Proteasome regulatory subunit 4;	molecular_function:GO:0005524:ATP binding|molecular_function:GO:0016887:ATP hydrolysis activity;molecular_function:GO:0036402:proteasome-activating activity;	K03062:549:PSMC1, RPT2: 26S proteasome regulatory subunit T2	pm/protease		0	0	0	0	0	0	0	0	0	0	0	0	0	0	0	0	2	0	0	0	0	0	0	0	2	0	0	0	1	-	-	-		0	0	0
	KAF6776149.1	gi|1892355919|gb|KAF6776149.1|	Guanine nucleotide-binding protein subunit beta	-	40	1892355919	368	hypothetical protein AHF37_04226	IPR001632:G-protein, beta subunit;IPR001680:WD40 repeat;IPR015943:WD40/YVTN repeat-like-containing domain superfamily;IPR016346:Guanine nucleotide-binding protein, beta subunit;IPR017986:WD40-repeat-containing domain;IPR020472:G-protein beta WD-40 repeat;IPR036322:WD40-repeat-containing domain superfamily;	molecular_function:GO:0005515:protein binding;biological_process:GO:0007165:signal transduction;	K04536:316:GNB1: guanine nucleotide-binding protein G(I)/G(S)/G(T) subunit beta-1	uc		0	0	0	0	0	0	0	0	0	0	0	0	0	0	8	6	7	9	0	0	0	0	0	0	9	9	0	0	3	-	-	Y		0	0	0
	KAF6776138.1	gi|1892355884|gb|KAF6776138.1|	Unknown product	-	11	1892355884	98	hypothetical protein AHF37_04623	IPR002048:EF-hand domain;IPR011992:EF-hand domain pair;	molecular_function:GO:0005509:calcium ion binding;	-	uk		0	0	0	0	0	0	0	0	0	0	0	0	0	0	0	0	2	0	0	0	0	0	0	0	2	0	0	0	1	-	-	-		0	0	0
	KAF6776137.1	gi|1892355883|gb|KAF6776137.1|	Unknown product	-	17	1892355883	149	hypothetical protein AHF37_04622, partial	IPR002048:EF-hand domain;IPR011992:EF-hand domain pair;	molecular_function:GO:0005509:calcium ion binding;	K23531:35:CABP1_2_4_5: calcium-binding protein 1/2/4/5	uk		0	0	0	0	0	0	0	0	0	0	0	0	0	0	0	0	1	0	0	0	0	0	0	0	1	0	0	0	0	-	-	-		0	0	0
	KAF6776126.1	gi|1892355837|gb|KAF6776126.1|	ras-related protein Rab-11A	-	24	1892355837	215	hypothetical protein AHF37_05015	IPR001806:Small GTPase;IPR005225:Small GTP-binding protein domain;IPR027417:P-loop containing nucleoside triphosphate hydrolase;	molecular_function:GO:0003924:GTPase activity|molecular_function:GO:0005525:GTP binding;molecular_function:GO:0005525:GTP binding;	-	st		0	0	0	1	0	0	0	0	0	0	0	0	0	0	10	9	10	9	0	1	0	0	0	0	10	9	0	0	3	-	-	Y		0	0	0
	KAF6776123.1	gi|1892355827|gb|KAF6776123.1|	Receptor expression-enhancing protein	-	17	1892355827	143	hypothetical protein AHF37_04788	IPR004345:TB2/DP1/HVA22-related protein;	-	K17279:75:REEP5_6: receptor expression-enhancing protein 5/6	st		0	0	0	0	0	0	0	0	0	0	0	0	0	0	1	1	1	3	0	0	0	0	0	0	2	3	0	0	0	-	-	-		0	0	0
	KAF6776117.1	gi|1892355798|gb|KAF6776117.1|	Guanine nucleotide-binding protein G(S) subunit alpha	-	44	1892355798	373	hypothetical protein AHF37_04383	IPR000367:G-protein alpha subunit, group S;IPR001019:Guanine nucleotide binding protein (G-protein), alpha subunit;IPR011025:G protein alpha subunit, helical insertion;IPR027417:P-loop containing nucleoside triphosphate hydrolase;	molecular_function:GO:0003924:GTPase activity|molecular_function:GO:0005525:GTP binding|biological_process:GO:0007186:G protein-coupled receptor signaling pathway|molecular_function:GO:0031683:G-protein beta/gamma-subunit complex binding;molecular_function:GO:0003924:GTPase activity|biological_process:GO:0007186:G protein-coupled receptor signaling pathway|molecular_function:GO:0019001:guanyl nuc…	K04632:546:GNAS: guanine nucleotide-binding protein G(s) subunit alpha	st		0	0	0	0	0	0	0	0	0	0	0	0	0	0	0	0	0	0	0	0	0	0	0	0	0	0	0	0	0	-	-	-		0	0	0
	KAF6776110.1	gi|1892355772|gb|KAF6776110.1|	Succinate dehydrogenase [ubiquinone] iron-sulfur subunit, mitochondrial	-	21	1892355772	186	hypothetical protein AHF37_04389	IPR004489:Succinate dehydrogenase/fumarate reductase iron-sulphur protein;IPR009051:Alpha-helical ferredoxin;IPR012675:Beta-grasp domain superfamily;IPR017896:4Fe-4S ferredoxin-type, iron-sulphur binding domain;	biological_process:GO:0006099:tricarboxylic acid cycle|molecular_function:GO:0016491:oxidoreductase activity;molecular_function:GO:0051536:iron-sulfur cluster binding;	K00235:298:SDHB, SDH2: succinate dehydrogenase (ubiquinone) iron-sulfur subunit [EC:1.3.5.1]	met/energy		0	0	0	0	0	0	0	0	0	0	0	0	0	0	1	3	0	0	0	0	0	0	0	0	4	0	0	0	1	-	-	-		0	0	0
	KAF6776109.1	gi|1892355766|gb|KAF6776109.1|	Phosphoglucomutase-2	-	26	1892355766	233	hypothetical protein AHF37_08284	IPR005844:Alpha-D-phosphohexomutase, alpha/beta/alpha domain I;IPR016055:Alpha-D-phosphohexomutase, alpha/beta/alpha I/II/III;	biological_process:GO:0005975:carbohydrate metabolic process|molecular_function:GO:0016868:intramolecular transferase activity, phosphotransferases;	K15779:205:PGM2: phosphoglucomutase / phosphopentomutase [EC:5.4.2.2 5.4.2.7]	uk		0	0	0	0	0	0	0	0	0	0	0	0	0	0	0	0	0	2	0	0	0	0	0	0	0	2	0	0	0	-	-	-		0	0	0
	KAF6776105.1	gi|1892355753|gb|KAF6776105.1|	Putative 60S ribosomal protein L9	-	20	1892355753	184	hypothetical protein AHF37_04180	IPR000702:Ribosomal protein L6;IPR020040:Ribosomal protein L6, alpha-beta domain;IPR036789:Ribosomal protein L6, alpha-beta domain superfamily;	molecular_function:GO:0003735:structural constituent of ribosome|cellular_component:GO:0005840:ribosome|biological_process:GO:0006412:translation|molecular_function:GO:0019843:rRNA binding;	K02940:231:RP-L9e, RPL9: large subunit ribosomal protein L9e	ps		0	0	0	0	0	0	0	0	0	0	0	0	0	0	0	0	3	0	0	0	0	0	0	0	3	0	0	0	1	-	-	-		0	0	0
	KAF6776076.1	gi|1892355652|gb|KAF6776076.1|	Dynein light chain	-	11	1892355652	89	hypothetical protein AHF37_04820	IPR001372:Dynein light chain, type 1/2;IPR037177:Dynein light chain superfamily;	biological_process:GO:0007017:microtubule-based process|cellular_component:GO:0030286:dynein complex;	K10418:94:DYNLL: dynein light chain LC8-type	cs		0	0	0	0	0	0	0	0	0	0	0	0	0	0	0	0	1	2	0	0	0	0	0	0	1	2	0	0	0	-	-	-		0	0	0
	KAF6776061.1	gi|1892355599|gb|KAF6776061.1|	Innexin unc-9 - probable fragment	-	50	1892355599	435	hypothetical protein AHF37_05616, partial	IPR000990:Innexin;	-	K22037:287:inx, zpg, ogre, shakB: innexin	extmat		0	0	0	0	0	0	0	0	0	0	0	0	0	0	2	4	5	0	0	0	0	0	0	0	10	0	0	0	3	-	-	Y		0	0	0
	KAF6776048.1	gi|1892355551|gb|KAF6776048.1|	Deoxythymidylate kinase (Thymidylate kinase)	-	34	1892355551	297	hypothetical protein AHF37_04751	IPR027417:P-loop containing nucleoside triphosphate hydrolase;IPR039430:Thymidylate kinase-like domain;	-	K00943:158:tmk, DTYMK: dTMP kinase [EC:2.7.4.9]	uc		0	0	0	0	0	0	0	0	0	0	0	0	0	0	4	1	0	2	0	0	0	0	0	0	5	2	0	0	1	-	-	-		0	0	0
	KAF6776046.1	gi|1892355545|gb|KAF6776046.1|	Unknown product	-	14	1892355545	126	hypothetical protein AHF37_05554	IPR006760:Endosulphine;	-	-	uk		0	0	0	0	0	0	0	0	0	0	0	0	0	0	0	0	2	1	0	0	0	0	0	0	2	1	0	0	1	-	-	-		0	0	0
	KAF6776032.1	gi|1892355492|gb|KAF6776032.1|	Eukaryotic translation initiation factor 4H	-	31	1892355492	278	Eukaryotic translation initiation factor 4H	IPR000504:RNA recognition motif domain;IPR012677:Nucleotide-binding alpha-beta plait domain superfamily;IPR035979:RNA-binding domain superfamily;	molecular_function:GO:0003676:nucleic acid binding;	K03258:58:EIF4B: translation initiation factor 4B	ps		0	0	0	0	0	0	0	0	0	0	0	0	0	0	9	8	7	7	0	0	0	0	0	0	10	7	0	0	3	-	-	Y		0	0	0
	KAF6776013.1	gi|1892355413|gb|KAF6776013.1|	Ubiquitin carboxyl-terminal hydrolase 5	-	31	1892355413	277	hypothetical protein AHF37_04857	IPR001607:Zinc finger, UBP-type;IPR013083:Zinc finger, RING/FYVE/PHD-type;	molecular_function:GO:0008270:zinc ion binding;	K11836:289:USP5_13, UBP14: ubiquitin carboxyl-terminal hydrolase 5/13 [EC:3.4.19.12]	uk		0	0	0	0	0	0	0	0	0	0	0	0	0	0	0	1	2	2	0	0	0	0	0	0	3	2	0	0	1	-	-	-		0	0	0
	KAF6776006.1	gi|1892355372|gb|KAF6776006.1|	Phospholipase D	-	77	1892355372	666	hypothetical protein AHF37_04536	IPR001736:Phospholipase D/Transphosphatidylase;IPR015679:Phospholipase D family;	molecular_function:GO:0003824:catalytic activity;	K01115:172:PLD1_2: phospholipase D1/2 [EC:3.1.4.4]	met/lipd		0	0	0	0	0	0	0	0	0	0	0	0	0	0	9	9	7	13	0	0	0	0	0	0	10	13	0	0	3	-	-	Y		0	0	0
	KAF6775991.1	gi|1892355319|gb|KAF6775991.1|	Unknown product	-	8	1892355319	73	hypothetical protein AHF37_04431	IPR001152:Beta-thymosin;IPR038386:Beta-thymosin superfamily;	molecular_function:GO:0003785:actin monomer binding|biological_process:GO:0007015:actin filament organization;	-	uk		0	0	0	0	0	0	0	0	0	0	0	0	0	0	2	0	1	0	0	0	0	0	0	0	3	0	0	0	1	-	-	-		0	0	0
	KAF6775983.1	gi|1892355293|gb|KAF6775983.1|	Mesencephalic astrocyte-derived neurotrophic factor	-	26	1892355293	225	hypothetical protein AHF37_04596	IPR019345:Armet protein;IPR036361:SAP domain superfamily;	-	K22556:132:MANF, ARMET: mesencephalic astrocyte-derived neurotrophic factor	uc		0	0	0	0	0	0	0	0	0	0	0	0	0	0	0	2	0	0	0	0	0	0	0	0	2	0	0	0	1	-	-	-		0	0	0
	KAF6775975.1	gi|1892355264|gb|KAF6775975.1|	Small nuclear ribonucleoprotein Sm D2	-	14	1892355264	123	hypothetical protein AHF37_05167	IPR001163:LSM domain, eukaryotic/archaea-type;IPR010920:LSM domain superfamily;IPR027248:Small nuclear ribonucleoprotein Sm D2;	biological_process:GO:0008380:RNA splicing|cellular_component:GO:0030532:small nuclear ribonucleoprotein complex;	K11096:192:SNRPD2, SMD2: small nuclear ribonucleoprotein D2	uc		0	0	0	0	0	0	0	0	0	0	0	0	0	0	0	0	0	0	0	0	0	0	0	0	0	0	0	0	0	-	-	-		0	0	0
	KAF6775963.1	gi|1892355213|gb|KAF6775963.1|	Calcium/calmodulin-dependent protein kinase type II subunit delta - probable fragment	-	38	1892355213	344	hypothetical protein AHF37_04319	IPR000719:Protein kinase domain;IPR011009:Protein kinase-like domain superfamily;IPR013543:Calcium/calmodulin-dependent protein kinase II, association-domain;IPR032710:NTF2-like domain superfamily;	molecular_function:GO:0004672:protein kinase activity|molecular_function:GO:0005524:ATP binding|biological_process:GO:0006468:protein phosphorylation;molecular_function:GO:0004683:calmodulin-dependent protein kinase activity|molecular_function:GO:0005516:calmodulin binding|biological_process:GO:0006468:protein phosphorylation;	K04515:454:CAMK2: calcium/calmodulin-dependent protein kinase (CaM kinase) II [EC:2.7.11.17]	st		0	0	0	0	0	0	0	0	0	0	0	0	0	0	0	1	0	4	0	0	0	0	0	0	1	4	0	0	0	-	-	-		0	0	0
	KAF6775937.1	gi|1892355118|gb|KAF6775937.1|	Unknown product	-	85	1892355118	780	hypothetical protein AHF37_04534	-	-	-	uk		0	0	0	0	0	0	0	0	0	0	0	0	0	0	4	5	2	0	0	0	0	0	0	0	7	0	0	0	3	-	-	Y		0	0	0
	KAF6775936.1	gi|1892355117|gb|KAF6775936.1|	mucin-22-like partial - probable fragment	-	176	1892355117	1612	hypothetical protein AHF37_04533	-	-	-	s/		0	0	0	0	0	0	0	0	0	0	0	0	0	0	19	14	7	7	0	0	0	0	0	0	22	7	0	0	3	-	-	Y		0	0	0
	KAF6775932.1	gi|1892355096|gb|KAF6775932.1|	dynein light chain LC8-type (Clonorchis sinensis)	-	10	1892355096	89	hypothetical protein AHF37_05145	IPR001372:Dynein light chain, type 1/2;IPR037177:Dynein light chain superfamily;	biological_process:GO:0007017:microtubule-based process|cellular_component:GO:0030286:dynein complex;	K10418:105:DYNLL: dynein light chain LC8-type	cs		0	0	0	0	0	0	0	0	0	0	0	0	0	0	2	2	2	1	0	0	0	0	0	0	2	1	0	0	3	-	-	Y		0	0	0
	KAF6775928.1	gi|1892355078|gb|KAF6775928.1|	2',3'-cyclic-nucleotide 3'-phosphodiesterase	-	58	1892355078	523	hypothetical protein AHF37_03727	IPR008431:Cyclic nucleotide phosphodiesterase;IPR009097:Cyclic phosphodiesterase;IPR027417:P-loop containing nucleoside triphosphate hydrolase;	molecular_function:GO:0004113:2',3'-cyclic-nucleotide 3'-phosphodiesterase activity|biological_process:GO:0009214:cyclic nucleotide catabolic process|cellular_component:GO:0016020:membrane;	K01121:171:CNP: 2',3'-cyclic-nucleotide 3'-phosphodiesterase [EC:3.1.4.37]	uk		0	0	0	0	0	0	0	0	0	0	0	0	0	0	0	4	0	3	0	0	0	0	0	0	4	3	0	0	1	-	-	-		0	0	0
	KAF6775925.1	gi|1892355071|gb|KAF6775925.1|	SJCHGC09419 protein	-	20	1892355071	185	hypothetical protein AHF37_04847	IPR035892:C2 domain superfamily;	-	-	uk		0	0	0	0	0	0	0	0	0	0	0	0	0	0	1	3	1	0	0	0	0	0	0	0	5	0	0	0	1	-	-	-		0	0	0
	KAF6775921.1	gi|1892355057|gb|KAF6775921.1|	Unknown product	-	58	1892355057	510	hypothetical protein AHF37_04818	IPR039989:ADP-ribose pyrophosphatase, mitochondrial;	molecular_function:GO:0047631:ADP-ribose diphosphatase activity;	K13988:54:NUDT9: ADP-ribose pyrophosphatase [EC:3.6.1.13]	uk		0	0	0	0	0	0	0	0	0	0	0	0	0	0	3	1	0	0	0	0	0	0	0	0	4	0	0	0	1	-	-	-		0	0	0
	KAF6775912.1	gi|1892355022|gb|KAF6775912.1|	Copper chaperone for superoxide dismutase	-	25	1892355022	229	hypothetical protein AHF37_04887	IPR001424:Superoxide dismutase, copper/zinc binding domain;IPR024134:Superoxide dismutase (Cu/Zn) / superoxide dismutase copper chaperone;IPR036423:Superoxide dismutase-like, copper/zinc binding domain superfamily;	biological_process:GO:0006801:superoxide metabolic process|molecular_function:GO:0046872:metal ion binding;	K04569:144:CCS: copper chaperone for superoxide dismutase	pm		0	0	0	0	0	0	0	0	0	0	0	0	0	0	0	0	0	2	0	0	0	0	0	0	0	2	0	0	0	-	-	-		0	0	0
	KAF6775910.1	gi|1892355014|gb|KAF6775910.1|	Unknown product	-	44	1892355014	401	hypothetical protein AHF37_04282	-	-	-	uk		0	0	0	0	0	0	0	0	0	0	0	0	0	0	3	1	0	0	0	0	0	0	0	0	4	0	0	0	1	-	-	-		0	0	0
	KAF6775894.1	gi|1892354952|gb|KAF6775894.1|	TBC1 domain family 0B	-	25	1892354952	215	hypothetical protein AHF37_04500	IPR000195:Rab-GTPase-TBC domain;IPR035969:Rab-GTPase-TBC domain superfamily;	-	K19944:167:TBC1D10: TBC1 domain family member 10	uk		0	0	0	0	0	0	0	0	0	0	0	0	0	0	1	0	2	1	0	0	0	0	0	0	3	1	0	0	1	-	-	-		0	0	0
	KAF6775873.1	gi|1892354881|gb|KAF6775873.1|	Histone H2B	-	16	1892354881	141	hypothetical protein AHF37_04626	IPR000558:Histone H2B;IPR007125:Histone H2A/H2B/H3;IPR009072:Histone-fold;	cellular_component:GO:0000786:nucleosome|molecular_function:GO:0003677:DNA binding;molecular_function:GO:0003677:DNA binding;molecular_function:GO:0046982:protein heterodimerization activity;	K11252:177:H2B: histone H2B	nr		0	0	0	0	0	0	0	0	0	0	0	0	0	0	1	0	0	0	0	0	0	0	0	0	1	0	0	0	0	-	-	-		0	0	0
	KAF6775864.1	gi|1892354856|gb|KAF6775864.1|	Thioredoxin-like protein 1	-	29	1892354856	267	hypothetical protein AHF37_04158	IPR008979:Galactose-binding-like domain superfamily;IPR010400:PITH domain;IPR013766:Thioredoxin domain;IPR036249:Thioredoxin-like superfamily;IPR037047:PITH domain superfamily;	-	-	detox/ox		0	0	0	0	0	0	0	0	0	0	0	0	0	0	4	5	7	6	0	0	0	0	0	0	8	6	0	0	3	-	-	Y		0	0	0
	KAF6775845.1	gi|1892354787|gb|KAF6775845.1|	Calcium-binding protein p22	-	12	1892354787	99	Calcineurin like EF-hand protein 1	IPR011992:EF-hand domain pair;	-	K17610:114:CHP, CHP1: calcineurin B homologous protein 1	st		0	0	0	0	0	0	0	0	0	0	0	0	0	0	4	0	2	2	0	0	0	0	0	0	6	2	0	0	2	-	-	Y		0	0	0
	KAF6775844.1	gi|1892354782|gb|KAF6775844.1|	Prefoldin subunit 4	-	15	1892354782	128	hypothetical protein AHF37_07494	IPR002777:Prefoldin beta-like;IPR016661:Prefoldin, subunit 4;	biological_process:GO:0006457:protein folding|cellular_component:GO:0016272:prefoldin complex;biological_process:GO:0006457:protein folding|cellular_component:GO:0016272:prefoldin complex|molecular_function:GO:0051082:unfolded protein binding;	K09550:116:PFDN4: prefoldin subunit 4	uc		0	0	0	0	0	0	0	0	0	0	0	0	0	0	0	2	0	0	0	0	0	0	0	0	2	0	0	0	1	-	-	-		0	0	0
	KAF6775841.1	gi|1892354766|gb|KAF6775841.1|	chromatin regulatory protein	-	43	1892354766	386	hypothetical protein AHF37_04637	IPR003000:Sirtuin family;IPR026590:Sirtuin family, catalytic core domain;IPR026591:Sirtuin, catalytic core small domain superfamily;IPR029035:DHS-like NAD/FAD-binding domain superfamily;	molecular_function:GO:0070403:NAD+ binding;	K11412:201:SIRT2, SIR2L2: NAD+-dependent protein deacetylase sirtuin 2 [EC:2.3.1.286]	nr		0	0	0	0	0	0	0	0	0	0	0	0	0	0	0	4	0	5	0	0	0	0	0	0	4	5	0	0	1	-	-	-		0	0	0
	KAF6775808.1	gi|1892354650|gb|KAF6775808.1|	Tetraspanin-1	-	27	1892354650	240	hypothetical protein AHF37_04359	IPR000301:Tetraspanin;IPR008952:Tetraspanin, EC2 domain superfamily;IPR018499:Tetraspanin/Peripherin;	cellular_component:GO:0016021:integral component of membrane;	K17353:106:TSPAN18: tetraspanin-18	st		0	0	0	0	0	0	0	0	0	0	0	0	0	0	3	0	2	2	0	0	0	0	0	0	5	2	0	0	2	-	-	Y		0	0	0
	KAF6775804.1	gi|1892354636|gb|KAF6775804.1|	26S proteasome non-ATPase regulatory subunit 10	-	29	1892354636	267	hypothetical protein AHF37_04891	IPR002110:Ankyrin repeat;IPR020683:Ankyrin repeat-containing domain;IPR036770:Ankyrin repeat-containing domain superfamily;	molecular_function:GO:0005515:protein binding;	K06694:183:PSMD10: 26S proteasome non-ATPase regulatory subunit 10	pm/protease		0	0	0	0	0	0	0	0	0	0	0	0	0	0	0	0	2	0	0	0	0	0	0	0	2	0	0	0	1	-	-	-		0	0	0
	KAF6775799.1	gi|1892354614|gb|KAF6775799.1|	Innexin	-	63	1892354614	556	hypothetical protein AHF37_04990	IPR000990:Innexin;	-	K22037:249:inx, zpg, ogre, shakB: innexin	extmat		0	0	0	0	0	0	0	0	0	0	0	0	0	0	0	0	2	0	0	0	0	0	0	0	2	0	0	0	1	-	-	-		0	0	0
	KAF6775797.1	gi|1892354609|gb|KAF6775797.1|	Cathepsin D	-	38	1892354609	341	hypothetical protein AHF37_04843	IPR001461:Aspartic peptidase A1 family;IPR021109:Aspartic peptidase domain superfamily;IPR033121:Peptidase family A1 domain;	molecular_function:GO:0004190:aspartic-type endopeptidase activity|biological_process:GO:0006508:proteolysis;	K01379:319:CTSD: cathepsin D [EC:3.4.23.5]	pm/protease		0	0	0	0	0	0	0	0	0	0	0	0	0	0	0	5	2	0	0	0	0	0	0	0	7	0	0	0	2	-	-	Y		0	0	0
	KAF6775786.1	gi|1892354553|gb|KAF6775786.1|	Protein kinase N	-	143	1892354553	1301	hypothetical protein AHF37_06686	IPR011072:HR1 rho-binding domain;IPR036274:HR1 repeat superfamily;	biological_process:GO:0007165:signal transduction;	-	st		0	0	0	0	0	0	0	0	0	0	0	0	0	0	5	7	7	14	0	0	0	0	0	0	11	14	0	0	3	-	-	Y		0	0	0
	KAF6775783.1	gi|1892354540|gb|KAF6775783.1|	Dynein light chain	-	10	1892354540	89	hypothetical protein AHF37_04697	IPR001372:Dynein light chain, type 1/2;IPR037177:Dynein light chain superfamily;	biological_process:GO:0007017:microtubule-based process|cellular_component:GO:0030286:dynein complex;	K10418:65:DYNLL: dynein light chain LC8-type	cs		0	0	0	0	0	0	0	0	0	0	0	0	0	0	5	4	5	6	0	0	0	0	0	0	5	6	0	0	3	-	-	Y		0	0	0
	KAF6775757.1	gi|1892354443|gb|KAF6775757.1|	Inorganic pyrophosphatase 2	-	37	1892354443	327	hypothetical protein AHF37_04651	IPR008162:Inorganic pyrophosphatase;IPR036649:Inorganic pyrophosphatase superfamily;	molecular_function:GO:0000287:magnesium ion binding|molecular_function:GO:0004427:inorganic diphosphate phosphatase activity|cellular_component:GO:0005737:cytoplasm|biological_process:GO:0006796:phosphate-containing compound metabolic process;	-	uc		0	0	0	0	0	0	0	0	0	0	0	0	0	0	9	8	8	6	0	0	0	0	0	0	10	6	0	0	3	-	-	Y		0	0	0
	KAF6775748.1	gi|1892354405|gb|KAF6775748.1|	SJCHGC08196 protein	-	29	1892354405	243	hypothetical protein AHF37_04504	IPR032880:Calcium permeable stress-gated cation channel 1, N-terminal transmembrane domain;	-	K21989:113:TMEM63, CSC1: calcium permeable stress-gated cation channel	uk		0	0	0	0	0	0	0	0	0	0	0	0	0	0	0	0	2	1	0	0	0	0	0	0	2	1	0	0	1	-	-	-		0	0	0
	KAF6775741.1	gi|1892354370|gb|KAF6775741.1|	IST1 homolog	-	38	1892354370	342	hypothetical protein AHF37_05270	IPR005061:Vacuolar protein sorting-associated protein Ist1;IPR042277:Vacuolar protein sorting-associated protein IST1-like;	biological_process:GO:0015031:protein transport;	K19476:220:IST1: vacuolar protein sorting-associated protein IST1	uk		0	0	0	0	0	0	0	0	0	0	0	0	0	0	15	13	17	20	0	0	0	0	0	0	19	20	0	0	3	-	-	Y		0	0	0
	KAF6775734.1	gi|1892354342|gb|KAF6775734.1|	hypothetical protein T265_06831	-	58	1892354342	515	hypothetical protein AHF37_04281	-	-	-	uc		0	0	0	0	0	0	1	0	0	0	0	0	0	0	0	0	0	0	0	0	1	0	0	0	0	0	0	0	0	-	-	-		0	0	0
	KAF6775718.1	gi|1892354295|gb|KAF6775718.1|	Tropomyosin	-	41	1892354295	351	hypothetical protein AHF37_04853	IPR000533:Tropomyosin;	-	K10373:284:TPM1: tropomyosin 1	cs		0	0	0	0	0	0	0	0	0	0	0	0	0	0	3	0	0	0	0	0	0	0	0	0	3	0	0	0	1	-	-	-		0	0	0
	KAF6775699.1	gi|1892354225|gb|KAF6775699.1|	Histone H4	-	11	1892354225	103	hypothetical protein AHF37_05182	IPR001951:Histone H4;IPR004823:TATA box binding protein associated factor (TAF);IPR009072:Histone-fold;IPR035425:CENP-T/Histone H4, histone fold;	molecular_function:GO:0003677:DNA binding;biological_process:GO:0006352:DNA-templated transcription initiation;molecular_function:GO:0046982:protein heterodimerization activity;	K11254:120:H4: histone H4	nr		0	0	0	0	0	0	0	0	0	0	0	0	0	0	0	0	0	0	0	0	0	0	0	0	0	0	0	0	0	-	-	-		0	0	0
	KAF6775694.1	gi|1892354204|gb|KAF6775694.1|	Unknown product	-	29	1892354204	241	hypothetical protein AHF37_05155	IPR009078:Ferritin-like superfamily;IPR012347:Ferritin-like;	-	-	uk		0	0	0	0	0	0	0	0	0	0	0	0	0	0	0	0	3	0	0	0	0	0	0	0	3	0	0	0	1	-	-	-		0	0	0
	KAF6775681.1	gi|1892354162|gb|KAF6775681.1|	Leucine-rich repeat-containing protein 40	-	16	1892354162	148	hypothetical protein AHF37_04973	IPR001611:Leucine-rich repeat;IPR032675:Leucine-rich repeat domain superfamily;	molecular_function:GO:0005515:protein binding;	-	uk		0	0	0	0	0	0	0	0	0	0	0	0	0	0	2	0	0	1	0	0	0	0	0	0	2	1	0	0	1	-	-	-		0	0	0
	KAF6775680.1	gi|1892354161|gb|KAF6775680.1|	Leucine-rich repeat-containing protein 40	-	47	1892354161	443	hypothetical protein AHF37_04972	IPR001611:Leucine-rich repeat;IPR003591:Leucine-rich repeat, typical subtype;IPR032675:Leucine-rich repeat domain superfamily;	molecular_function:GO:0005515:protein binding;	-	uc		0	0	0	0	0	0	0	0	0	0	0	0	0	0	3	3	3	2	0	0	0	0	0	0	6	2	0	0	3	-	-	Y		0	0	0
	KAF6775668.1	gi|1892354121|gb|KAF6775668.1|	Calnexin	-	64	1892354121	566	hypothetical protein AHF37_04762, partial	IPR001580:Calreticulin/calnexin;IPR009033:Calreticulin/calnexin, P domain superfamily;IPR013320:Concanavalin A-like lectin/glucanase domain superfamily;	molecular_function:GO:0005509:calcium ion binding|molecular_function:GO:0005515:protein binding;molecular_function:GO:0005509:calcium ion binding|cellular_component:GO:0005783:endoplasmic reticulum|biological_process:GO:0006457:protein folding|molecular_function:GO:0051082:unfolded protein binding;	K08054:403:CANX: calnexin	uc		0	0	0	0	0	0	0	0	0	0	0	0	0	0	12	14	7	0	0	0	0	0	0	0	16	0	0	0	3	-	-	Y		0	0	0
	KAF6775664.1	gi|1892354105|gb|KAF6775664.1|	Syntaxin1b protein	-	23	1892354105	201	hypothetical protein AHF37_04985	IPR006011:Syntaxin, N-terminal domain;IPR010989:SNARE;IPR028669:Syntaxin 1;	molecular_function:GO:0000149:SNARE binding|cellular_component:GO:0016021:integral component of membrane|biological_process:GO:0016192:vesicle-mediated transport|biological_process:GO:0017157:regulation of exocytosis;cellular_component:GO:0016020:membrane;cellular_component:GO:0016020:membrane|biological_process:GO:0016192:vesicle-mediated transport;	K04560:212:STX1A: syntaxin 1A	uk		0	0	0	0	0	0	0	0	0	0	0	0	0	0	0	0	4	0	0	0	0	0	0	0	4	0	0	0	1	-	-	-		0	0	0
	KAF6775653.1	gi|1892354057|gb|KAF6775653.1|	Glycoprotein P	-	26	1892354057	241	hypothetical protein AHF37_04942	IPR003439:ABC transporter-like;IPR003593:AAA+ ATPase domain;IPR027417:P-loop containing nucleoside triphosphate hydrolase;IPR039421:Type 1 protein exporter;	molecular_function:GO:0005524:ATP binding;	K05658:252:ABCB1, CD243: ATP-binding cassette, subfamily B (MDR/TAP), member 1 [EC:7.6.2.2]	uk		0	0	0	0	0	0	0	0	0	0	0	0	0	0	7	6	9	9	0	0	0	0	0	0	11	9	0	0	3	-	-	Y		0	0	0
	KAF6775652.1	gi|1892354056|gb|KAF6775652.1|	Proteasome subunit alpha type-1	-	68	1892354056	595	hypothetical protein AHF37_04941	IPR000426:Proteasome alpha-subunit, N-terminal domain;IPR001353:Proteasome, subunit alpha/beta;IPR023332:Proteasome alpha-type subunit;IPR029055:Nucleophile aminohydrolases, N-terminal;IPR035144:Proteasome subunit alpha 1;IPR036915:Cyclin-like superfamily;	cellular_component:GO:0005839:proteasome core complex|biological_process:GO:0051603:proteolysis involved in protein catabolic process;biological_process:GO:0006511:ubiquitin-dependent protein catabolic process|cellular_component:GO:0019773:proteasome core complex, alpha-subunit complex;cellular_component:GO:0019773:proteasome core complex, alpha-subunit complex;	K02725:425:PSMA1: 20S proteasome subunit alpha 6 [EC:3.4.25.1]	prot		0	0	0	0	0	0	0	0	0	0	0	0	0	0	2	1	1	3	0	0	0	0	0	0	4	3	0	0	1	-	-	-		0	0	0
	KAF6775639.1	gi|1892353981|gb|KAF6775639.1|	Polypeptide N-acetylgalactosaminyltransferase	-	26	1892353981	231	hypothetical protein AHF37_05242	IPR001173:Glycosyltransferase 2-like;IPR029044:Nucleotide-diphospho-sugar transferases;	-	K00710:148:GALNT: polypeptide N-acetylgalactosaminyltransferase [EC:2.4.1.41]	met/carb		0	0	0	0	0	0	0	0	0	0	0	0	0	0	1	2	0	1	0	0	0	0	0	0	3	1	0	0	1	-	-	-		0	0	0
	KAF6775631.1	gi|1892353950|gb|KAF6775631.1|	Gamma-soluble NSF attachment protein	-	37	1892353950	333	hypothetical protein AHF37_04369	IPR000744:NSF attachment protein;IPR011990:Tetratricopeptide-like helical domain superfamily;	molecular_function:GO:0005515:protein binding;biological_process:GO:0006886:intracellular protein transport;	K21198:169:NAPG, SNAPG: gamma-soluble NSF attachment protein	uc		0	0	0	0	0	0	0	0	0	0	0	0	0	0	14	10	10	13	0	0	0	0	0	0	16	13	0	0	3	-	-	Y		0	0	0
	KAF6775597.1	gi|1892353775|gb|KAF6775597.1|	Tetraspanin	-	42	1892353775	396	hypothetical protein AHF37_05023	IPR000301:Tetraspanin;IPR008952:Tetraspanin, EC2 domain superfamily;IPR018499:Tetraspanin/Peripherin;	cellular_component:GO:0016021:integral component of membrane;	K06497:109:CD63, MLA1, TSPAN30: CD63 antigen	st		0	0	0	0	0	0	0	0	0	0	0	0	0	0	6	6	6	6	0	0	0	0	0	0	6	6	0	0	3	-	-	Y		0	0	0
	KAF6775592.1	gi|1892353755|gb|KAF6775592.1|	40S ribosomal protein S19	-	16	1892353755	140	hypothetical protein AHF37_05330	IPR001266:Ribosomal protein S19e;IPR036388:Winged helix-like DNA-binding domain superfamily;IPR036390:Winged helix DNA-binding domain superfamily;	molecular_function:GO:0003735:structural constituent of ribosome|cellular_component:GO:0005840:ribosome|biological_process:GO:0006412:translation;	K02966:110:RP-S19e, RPS19: small subunit ribosomal protein S19e	ps		0	0	0	0	0	0	0	0	0	0	0	0	0	0	0	0	0	2	0	0	0	0	0	0	0	2	0	0	0	-	-	-		0	0	0
	KAF6775589.1	gi|1892353742|gb|KAF6775589.1|	Histone H3	-	15	1892353742	136	hypothetical protein AHF37_08390	IPR000164:Histone H3/CENP-A;IPR007125:Histone H2A/H2B/H3;IPR009072:Histone-fold;	cellular_component:GO:0000786:nucleosome|molecular_function:GO:0003677:DNA binding;molecular_function:GO:0003677:DNA binding;molecular_function:GO:0046982:protein heterodimerization activity;	K11253:265:H3: histone H3	nr		0	0	0	0	0	0	0	0	0	0	0	0	0	0	0	0	0	0	0	0	0	0	0	0	0	0	0	0	0	-	-	-		0	0	0
	KAF6775586.1	gi|1892353729|gb|KAF6775586.1|	Unknown product	-	21	1892353729	193	hypothetical protein AHF37_05406	IPR005024:Snf7 family;	biological_process:GO:0007034:vacuolar transport;	K12193:83:VPS24, CHMP3: charged multivesicular body protein 3	uk		0	0	0	0	0	0	0	0	0	0	0	0	0	0	0	0	0	4	0	0	0	0	0	0	0	4	0	0	0	-	-	-		0	0	0
	KAF6775585.1	gi|1892353728|gb|KAF6775585.1|	Charged multivesicular body protein 3	-	20	1892353728	187	hypothetical protein AHF37_05405	IPR005024:Snf7 family;	biological_process:GO:0007034:vacuolar transport;	K12193:86:VPS24, CHMP3: charged multivesicular body protein 3	uk		0	0	0	0	0	0	0	0	0	0	0	0	0	0	0	3	0	0	0	0	0	0	0	0	3	0	0	0	1	-	-	-		0	0	0
	KAF6775581.1	gi|1892353714|gb|KAF6775581.1|	Histone H2A.J	-	13	1892353714	125	hypothetical protein AHF37_05296	IPR002119:Histone H2A;IPR007125:Histone H2A/H2B/H3;IPR009072:Histone-fold;IPR032454:Histone H2A, C-terminal domain;	cellular_component:GO:0000786:nucleosome|molecular_function:GO:0003677:DNA binding;molecular_function:GO:0003677:DNA binding;molecular_function:GO:0046982:protein heterodimerization activity;	K11251:184:H2A: histone H2A	nr		0	0	0	0	0	0	0	0	0	0	0	0	0	0	0	0	0	0	0	0	0	0	0	0	0	0	0	0	0	-	-	-		0	0	0
	KAF6775579.1	gi|1892353703|gb|KAF6775579.1|	Cytochrome b561	-	27	1892353703	242	hypothetical protein AHF37_05104	IPR006593:Cytochrome b561/ferric reductase transmembrane;IPR028837:Transmembrane ascorbate-dependent reductase CYB561;IPR043205:Cytochrome b561/Cytochrome b reductase 1-like;	cellular_component:GO:0016021:integral component of membrane|molecular_function:GO:0016491:oxidoreductase activity;molecular_function:GO:0016491:oxidoreductase activity;	K08360:242:CYB561: transmembrane ascorbate-dependent reductase [EC:7.2.1.3]	met/energy		0	0	0	0	0	0	0	0	0	0	0	0	0	0	5	4	5	5	0	0	0	0	0	0	5	5	0	0	3	-	-	Y		0	0	0
	KAF6775574.1	gi|1892353677|gb|KAF6775574.1|	Pre-mRNA-splicing factor ATP-dependent RNA helicase PRP43	-	131	1892353677	1150	hypothetical protein AHF37_05303	IPR001650:Helicase, C-terminal;IPR003593:AAA+ ATPase domain;IPR007502:Helicase-associated domain;IPR011545:DEAD/DEAH box helicase domain;IPR011709:Domain of unknown function DUF1605;IPR014001:Helicase superfamily 1/2, ATP-binding domain;IPR027417:P-loop containing nucleoside triphosphate hydrolase;IPR042035:DEAH helicase, winged-helix domain;IPR044756:DHX15, DEXH-box helicase domain;	molecular_function:GO:0003676:nucleic acid binding|molecular_function:GO:0005524:ATP binding;molecular_function:GO:0003724:RNA helicase activity|molecular_function:GO:0005524:ATP binding;molecular_function:GO:0004386:helicase activity;	K12820:873:DHX15, PRP43: pre-mRNA-splicing factor ATP-dependent RNA helicase DHX15/PRP43 [EC:3.6.4.13]	tm		0	0	0	0	0	0	0	0	0	0	0	0	0	0	0	0	0	0	0	0	0	0	0	0	0	0	0	0	0	-	-	-		0	0	0
	KAF6775551.1	gi|1892353564|gb|KAF6775551.1|	Ubiquitin-like modifier-activating enzyme 5	-	52	1892353564	477	hypothetical protein AHF37_05357	IPR000594:THIF-type NAD/FAD binding fold;IPR035985:Ubiquitin-activating enzyme;	molecular_function:GO:0008641:ubiquitin-like modifier activating enzyme activity;	K12164:337:UBA5, UBE1DC1: ubiquitin-like modifier-activating enzyme 5	prot		0	0	0	0	0	0	0	0	0	0	0	0	0	0	0	0	0	2	0	0	0	0	0	0	0	2	0	0	0	-	-	-		0	0	0
	KAF6775537.1	gi|1892353489|gb|KAF6775537.1|	Unknown product	-	49	1892353489	471	hypothetical protein AHF37_05409	-	-	-	uk		0	0	0	0	0	0	0	0	0	0	0	0	0	0	2	2	2	2	0	0	0	0	0	0	6	2	0	0	3	-	-	Y		0	0	0
	KAF6775519.1	gi|1892353394|gb|KAF6775519.1|	29882	-	8	1892353394	71	hypothetical protein AHF37_05290	-	-	-	uc		0	0	0	0	0	0	0	0	0	0	0	0	0	0	0	0	5	2	0	0	0	0	0	0	5	2	0	0	1	-	-	-		0	0	0
	KAF6775503.1	gi|1892353291|gb|KAF6775503.1|	tr Clone ZZD1465 mRNA sequence	-	30	1892353291	278	hypothetical protein AHF37_05194	-	-	-	tm		0	0	0	0	0	0	0	0	0	0	0	0	0	0	2	0	0	3	0	0	0	0	0	0	2	3	0	0	1	-	-	-		0	0	0
	KAF6775501.1	gi|1892353285|gb|KAF6775501.1|	hepatocyte growth factor-regulated tyrosine kinase substrate (Clonorchis sinensis)	-	62	1892353285	558	hypothetical protein AHF37_04719	IPR024641:Hepatocyte growth factor-regulated tyrosine kinase substrate, helical domain;	-	K12182:213:HGS, HRS, VPS27: hepatocyte growth factor-regulated tyrosine kinase substrate	st		0	0	0	0	0	0	0	0	0	0	0	0	0	0	2	1	0	1	0	0	0	0	0	0	3	1	0	0	1	-	-	-		0	0	0
	KAF6775494.1	gi|1892353251|gb|KAF6775494.1|	Ras-related protein Rab-4A (Schistosoma japonicum)	-	23	1892353251	206	hypothetical protein AHF37_05434	IPR001806:Small GTPase;IPR005225:Small GTP-binding protein domain;IPR027417:P-loop containing nucleoside triphosphate hydrolase;	molecular_function:GO:0003924:GTPase activity|molecular_function:GO:0005525:GTP binding;molecular_function:GO:0005525:GTP binding;	K07880:209:RAB4B: Ras-related protein Rab-4B	st		0	0	0	0	0	0	0	0	0	0	0	0	0	0	0	0	2	1	0	0	0	0	0	0	2	1	0	0	1	-	-	-		0	0	0
	KAF6775488.1	gi|1892353217|gb|KAF6775488.1|	calcium-transporting ATPase sarcoplasmic/endoplasmic reticulum type-like - probable fragment	-	99	1892353217	899	hypothetical protein AHF37_05719	IPR001757:P-type ATPase;IPR006068:Cation-transporting P-type ATPase, C-terminal;IPR008250:P-type ATPase, A domain superfamily;IPR023214:HAD superfamily;IPR023298:P-type ATPase, transmembrane domain superfamily;IPR023299:P-type ATPase, cytoplasmic domain N;IPR036412:HAD-like superfamily;IPR044492:P-type ATPase, haloacid dehalogenase domain;	molecular_function:GO:0000166:nucleotide binding;molecular_function:GO:0005524:ATP binding|cellular_component:GO:0016021:integral component of membrane|molecular_function:GO:0016887:ATP hydrolysis activity;	K05853:644:ATP2A: P-type Ca2+ transporter type 2A [EC:7.2.2.10]	tr		0	0	0	0	0	0	0	0	0	0	0	1	0	0	0	0	0	0	0	0	0	0	1	0	0	0	0	0	0	-	-	-		0	0	0
	KAF6775484.1	gi|1892353200|gb|KAF6775484.1|	29917	-	25	1892353200	229	hypothetical protein AHF37_04963	IPR006616:DM9 repeat;IPR024518:Domain of unknown function DUF3421;	-	-	uc		0	0	0	0	0	0	0	0	0	0	0	0	0	0	3	0	2	3	0	0	0	0	0	0	5	3	0	0	2	-	-	Y		0	0	0
	KAF6775454.1	gi|1892353027|gb|KAF6775454.1|	Neutral and basic amino acid transport protein rBAT	-	22	1892353027	200	hypothetical protein AHF37_04955	-	-	-	uk		0	0	0	0	0	0	0	0	0	0	0	0	0	0	0	0	1	0	0	0	0	0	0	0	1	0	0	0	0	-	-	-		0	0	0
	KAF6775439.1	gi|1892352959|gb|KAF6775439.1|	hypothetical protein T265_03966	-	123	1892352959	1079	hypothetical protein AHF37_04433	IPR001494:Importin-beta, N-terminal domain;IPR011989:Armadillo-like helical;IPR016024:Armadillo-type fold;	biological_process:GO:0006886:intracellular protein transport|molecular_function:GO:0031267:small GTPase binding;	K20223:826:IPO7, RANBP7: importin-7	uc		0	0	0	0	0	0	0	0	0	0	0	0	0	0	0	0	3	1	0	0	0	0	0	0	3	1	0	0	1	-	-	-		0	0	0
	KAF6775409.1	gi|1892352794|gb|KAF6775409.1|	lysophospholipase (Clonorchis sinensis)	-	26	1892352794	239	hypothetical protein AHF37_04882	IPR003140:Phospholipase/carboxylesterase/thioesterase;IPR029058:Alpha/Beta hydrolase fold;	molecular_function:GO:0016787:hydrolase activity;	-	met/lipd		0	0	0	0	0	0	0	0	0	0	0	0	0	0	4	4	4	6	0	0	0	0	0	0	5	6	0	0	3	-	-	Y		0	0	0
	KAF6775407.1	gi|1892352780|gb|KAF6775407.1|	Regulator of microtubule dynamics protein 1	-	24	1892352780	213	hypothetical protein AHF37_05007	IPR011990:Tetratricopeptide-like helical domain superfamily;	molecular_function:GO:0005515:protein binding;	-	cs		0	0	0	0	0	0	0	0	0	0	0	0	0	0	7	6	8	9	0	0	0	0	0	0	9	9	0	0	3	-	-	Y		0	0	0
	KAF6775389.1	gi|1892352708|gb|KAF6775389.1|	Leucine-rich repeat-containing protein 57	-	27	1892352708	242	hypothetical protein AHF37_04765	IPR003591:Leucine-rich repeat, typical subtype;IPR032675:Leucine-rich repeat domain superfamily;	-	-	uc		0	0	0	0	0	0	0	0	0	0	0	0	0	0	1	2	1	2	0	0	0	0	0	0	4	2	0	0	1	-	-	-		0	0	0
	KAF6775388.1	gi|1892352707|gb|KAF6775388.1|	Putative prefoldin subunit	-	14	1892352707	122	hypothetical protein AHF37_04764	IPR002777:Prefoldin beta-like;IPR009053:Prefoldin;	biological_process:GO:0006457:protein folding|cellular_component:GO:0016272:prefoldin complex|molecular_function:GO:0051082:unfolded protein binding;	K09548:59:PFDN1: prefoldin subunit 1	uc		0	0	0	0	0	0	0	0	0	0	0	0	0	0	0	2	0	2	0	0	0	0	0	0	2	2	0	0	1	-	-	-		0	0	0
	KAF6775387.1	gi|1892352698|gb|KAF6775387.1|	Proliferation-associated protein 2G4	-	43	1892352698	386	hypothetical protein AHF37_05423	IPR000994:Peptidase M24;IPR004545:PA2G4 family;IPR036005:Creatinase/aminopeptidase-like;IPR036388:Winged helix-like DNA-binding domain superfamily;IPR036390:Winged helix DNA-binding domain superfamily;	-	-	pm/protease		0	0	0	0	0	0	0	0	0	0	0	0	0	0	6	5	7	7	0	0	0	0	0	0	9	7	0	0	3	-	-	Y		0	0	0
	KAF6775379.1	gi|1892352655|gb|KAF6775379.1|	Prefoldin subunit 3	-	22	1892352655	195	hypothetical protein AHF37_05762	IPR004127:Prefoldin alpha-like;IPR009053:Prefoldin;IPR016655:Prefoldin subunit 3;	biological_process:GO:0006457:protein folding|cellular_component:GO:0016272:prefoldin complex;	-	uk		0	0	0	0	0	0	0	0	0	0	0	0	0	0	2	4	0	0	0	0	0	0	0	0	6	0	0	0	2	-	-	Y		0	0	0
	KAF6775377.1	gi|1892352641|gb|KAF6775377.1|	Unknown product	-	11	1892352641	94	hypothetical protein AHF37_06545	IPR001806:Small GTPase;IPR027417:P-loop containing nucleoside triphosphate hydrolase;	molecular_function:GO:0003924:GTPase activity|molecular_function:GO:0005525:GTP binding;	K07876:17:RAB35, RAB1C: Ras-related protein Rab-35	uk		0	0	0	0	0	0	0	0	0	0	0	0	0	0	0	0	2	0	0	0	0	0	0	0	2	0	0	0	1	-	-	-		0	0	0
	KAF6775356.1	gi|1892352499|gb|KAF6775356.1|	14-3-3 protein epsilon	-	28	1892352499	247	hypothetical protein AHF37_05411	IPR000308:14-3-3 protein;IPR023410:14-3-3 domain;IPR036815:14-3-3 domain superfamily;	-	K16197:251:YWHAB_Q_Z: 14-3-3 protein beta/theta/zeta	st		0	0	0	0	0	0	0	0	0	0	0	0	0	0	11	10	9	8	0	0	0	0	0	0	11	8	0	0	3	-	-	Y		0	0	0
	KAF6775348.1	gi|1892352456|gb|KAF6775348.1|	Gamma-tubulin complex component	-	69	1892352456	609	hypothetical protein AHF37_06920	IPR007259:Gamma-tubulin complex component protein;IPR041470:Gamma tubulin complex component protein, N-terminal;	biological_process:GO:0000226:microtubule cytoskeleton organization|cellular_component:GO:0000922:spindle pole|cellular_component:GO:0005815:microtubule organizing center|biological_process:GO:0007020:microtubule nucleation|molecular_function:GO:0043015:gamma-tubulin binding;	K16570:338:TUBGCP3, GCP3: gamma-tubulin complex component 3	cs		0	0	0	0	0	0	0	0	0	0	0	0	0	0	0	0	0	2	0	0	0	0	0	0	0	2	0	0	0	-	-	-		0	0	0
	KAF6775341.1	gi|1892352416|gb|KAF6775341.1|	Actin-related protein 2/3 complex subunit 1A	-	34	1892352416	312	hypothetical protein AHF37_05538	IPR001680:WD40 repeat;IPR015943:WD40/YVTN repeat-like-containing domain superfamily;IPR017383:Actin-related protein 2/3 complex subunit 1;IPR036322:WD40-repeat-containing domain superfamily;	molecular_function:GO:0005515:protein binding;cellular_component:GO:0005885:Arp2/3 protein complex|cellular_component:GO:0015629:actin cytoskeleton|biological_process:GO:0030833:regulation of actin filament polymerization|biological_process:GO:0034314:Arp2/3 complex-mediated actin nucleation;	K05757:300:ARPC1A_B: actin related protein 2/3 complex, subunit 1A/1B	cs		0	0	0	0	0	0	0	0	0	0	0	0	0	0	1	0	0	2	0	0	0	0	0	0	1	2	0	0	0	-	-	-		0	0	0
	KAF6775339.1	gi|1892352400|gb|KAF6775339.1|	Cysteine and histidine-rich domain-containing protein 1	-	38	1892352400	346	hypothetical protein AHF37_05132	IPR007051:CHORD domain;IPR007052:CS domain;IPR008978:HSP20-like chaperone;	-	K16729:251:CHORDC1, CHP1: cysteine and histidine-rich domain-containing protein	uc		0	0	0	0	0	0	0	0	0	0	0	0	0	0	0	5	1	0	0	0	0	0	0	0	6	0	0	0	1	-	-	-		0	0	0
	KAF6775333.1	gi|1892352371|gb|KAF6775333.1|	Ras-related C3 botulinum toxin substrate 1	-	19	1892352371	169	hypothetical protein AHF37_04529	IPR001806:Small GTPase;IPR003578:Small GTPase Rho;IPR005225:Small GTP-binding protein domain;IPR027417:P-loop containing nucleoside triphosphate hydrolase;	molecular_function:GO:0003924:GTPase activity|molecular_function:GO:0005525:GTP binding;molecular_function:GO:0005525:GTP binding;molecular_function:GO:0005525:GTP binding|biological_process:GO:0007264:small GTPase mediated signal transduction;	K04392:273:RAC1: Ras-related C3 botulinum toxin substrate 1	s/		0	0	0	0	0	0	0	0	0	0	0	0	0	0	4	4	3	3	0	0	0	0	0	0	4	3	0	0	3	-	-	Y		0	0	0
	KAF6775329.1	gi|1892352354|gb|KAF6775329.1|	Putative L-xylulose reductase	-	17	1892352354	156	hypothetical protein AHF37_05643	IPR002347:Short-chain dehydrogenase/reductase SDR;IPR036291:NAD(P)-binding domain superfamily;	molecular_function:GO:0016491:oxidoreductase activity;	-	uk		0	0	0	0	0	0	0	0	0	0	0	0	0	0	0	0	0	2	0	0	0	0	0	0	0	2	0	0	0	-	-	-		0	0	0
	KAF6775327.1	gi|1892352344|gb|KAF6775327.1|	Nascent polypeptide-associated complex subunit alpha	-	37	1892352344	342	hypothetical protein AHF37_05687	IPR002715:Nascent polypeptide-associated complex NAC domain;IPR016641:Nascent polypeptide-associated complex subunit alpha;IPR038187:NAC A/B domain superfamily;	cellular_component:GO:0005854:nascent polypeptide-associated complex;	K03626:158:EGD2, NACA: nascent polypeptide-associated complex subunit alpha	cs		0	0	0	0	0	0	0	0	0	0	0	0	0	0	4	5	6	8	0	0	0	0	0	0	6	8	0	0	3	-	-	Y		0	0	0
	KAF6775322.1	gi|1892352319|gb|KAF6775322.1|	STAM binding protein	-	45	1892352319	400	hypothetical protein AHF37_05111	IPR000555:JAB1/MPN/MOV34 metalloenzyme domain;IPR015063:USP8 dimerisation domain;IPR037518:MPN domain;IPR044098:STAMBP/STALP-like, MPN domain;	molecular_function:GO:0005515:protein binding|molecular_function:GO:0008237:metallopeptidase activity|molecular_function:GO:0070122:obsolete isopeptidase activity;biological_process:GO:0016579:protein deubiquitination|molecular_function:GO:0061578:Lys63-specific deubiquitinase activity|biological_process:GO:0070536:protein K63-linked deubiquitination;	K11866:298:STAMBP, AMSH: STAM-binding protein [EC:3.4.19.12]	uc		0	0	0	0	0	0	0	0	0	0	0	0	0	0	10	11	10	14	0	0	0	0	0	0	14	14	0	0	3	-	-	Y		0	0	0
	KAF6775318.1	gi|1892352298|gb|KAF6775318.1|	RNA terminal phosphate cyclase domain 1	-	37	1892352298	343	hypothetical protein AHF37_04946	IPR000228:RNA 3'-terminal phosphate cyclase;IPR013791:RNA 3'-terminal phosphate cyclase, insert domain;IPR013792:RNA 3'-terminal phosphate cyclase/enolpyruvate transferase, alpha/beta;IPR017770:RNA 3'-terminal phosphate cyclase type 1;IPR023797:RNA 3'-terminal phosphate cyclase domain;IPR036553:RNA 3'-terminal phosphate cyclase, insert domain superfamily;IPR037136:RNA 3'-terminal phosphate cyclas…	molecular_function:GO:0003824:catalytic activity;molecular_function:GO:0003963:RNA-3'-phosphate cyclase activity|biological_process:GO:0006396:RNA processing;biological_process:GO:0006396:RNA processing;	K01974:274:RTCA, rtcA: RNA 3'-terminal phosphate cyclase (ATP) [EC:6.5.1.4]	uc		0	0	0	0	0	0	0	0	0	0	0	0	0	0	2	0	1	0	0	0	0	0	0	0	3	0	0	0	1	-	-	-		0	0	0
	KAF6775315.1	gi|1892352285|gb|KAF6775315.1|	large subunit ribosomal protein L7e (Schistosoma japonicum)	-	29	1892352285	248	hypothetical protein AHF37_05804	IPR005998:Ribosomal protein L7, eukaryotic;IPR012988:Ribosomal protein L30, N-terminal;IPR016082:Ribosomal protein L30, ferredoxin-like fold domain;IPR035808:Ribosomal protein L7, eukaryotic/archaeal;IPR036919:Ribosomal protein L30, ferredoxin-like fold domain superfamily;IPR039699:Ribosomal protein L7/L30;	biological_process:GO:0000463:maturation of LSU-rRNA from tricistronic rRNA transcript (SSU-rRNA, 5.8S rRNA, LSU-rRNA)|molecular_function:GO:0003735:structural constituent of ribosome|cellular_component:GO:0022625:cytosolic large ribosomal subunit;	K02937:320:RP-L7e, RPL7: large subunit ribosomal protein L7e	ps		0	0	0	0	0	0	0	0	0	0	0	0	0	0	0	0	4	2	0	0	0	0	0	0	4	2	0	0	1	-	-	-		0	0	0
	KAF6775295.1	gi|1892352179|gb|KAF6775295.1|	Ubiquitin carboxyl-terminal hydrolase 14	-	62	1892352179	563	hypothetical protein AHF37_05458	IPR000626:Ubiquitin-like domain;IPR001394:Peptidase C19, ubiquitin carboxyl-terminal hydrolase;IPR028889:Ubiquitin specific protease domain;IPR029071:Ubiquitin-like domain superfamily;IPR038765:Papain-like cysteine peptidase superfamily;IPR044635:Ubiquitin carboxyl-terminal hydrolase 14-like;	molecular_function:GO:0004843:cysteine-type deubiquitinase activity|biological_process:GO:0016579:protein deubiquitination;molecular_function:GO:0004843:cysteine-type deubiquitinase activity|biological_process:GO:0016579:protein deubiquitination|biological_process:GO:0043161:proteasome-mediated ubiquitin-dependent protein catabolic process;molecular_function:GO:0005515:protein binding;	K11843:445:USP14, UBP6: ubiquitin carboxyl-terminal hydrolase 14 [EC:3.4.19.12]	prot		0	0	0	0	0	0	0	0	0	0	0	0	0	0	5	0	1	2	0	0	0	0	0	0	6	2	0	0	1	-	-	-		0	0	0
	KAF6775275.1	gi|1892352077|gb|KAF6775275.1|	Integrin beta	-	102	1892352077	929	hypothetical protein AHF37_05581	IPR002369:Integrin beta subunit, VWA domain;IPR013111:EGF-like domain, extracellular;IPR014836:Integrin beta subunit, cytoplasmic domain;IPR015812:Integrin beta subunit;IPR033760:Integrin beta N-terminal;IPR036465:von Willebrand factor A-like domain superfamily;	-	-	st		0	0	0	0	0	0	0	0	0	0	0	0	0	0	10	14	8	0	0	0	0	0	0	0	15	0	0	0	3	-	-	Y		0	0	0
	KAF6775246.1	gi|1892351907|gb|KAF6775246.1|	Heat shock protein 90 protein	-	13	1892351907	120	hypothetical protein AHF37_05310	IPR001404:Heat shock protein Hsp90 family;IPR037196:HSP90, C-terminal domain;	molecular_function:GO:0005524:ATP binding|biological_process:GO:0006457:protein folding|molecular_function:GO:0016887:ATP hydrolysis activity|molecular_function:GO:0051082:unfolded protein binding;	K04079:146:HSP90A, htpG: molecular chaperone HtpG	pm		0	0	0	0	0	0	0	0	0	0	0	0	0	0	0	0	0	2	0	0	0	0	0	0	0	2	0	0	0	-	-	-		0	0	0
	KAF6775219.1	gi|1892351767|gb|KAF6775219.1|	Pre-mRNA-processing-splicing factor 8	-	168	1892351767	1444	hypothetical protein AHF37_05547	IPR000555:JAB1/MPN/MOV34 metalloenzyme domain;IPR012337:Ribonuclease H-like superfamily;IPR019580:Pre-mRNA-processing-splicing factor 8, U6-snRNA-binding;IPR019581:Pre-mRNA-processing-splicing factor 8, U5-snRNA-binding;IPR019582:RNA recognition motif, spliceosomal PrP8;IPR021983:PRP8 domain IV core;IPR027652:Pre-mRNA-processing-splicing factor 8;IPR042516:Pre-mRNA-processing-splicing factor 8, U…	biological_process:GO:0000398:mRNA splicing, via spliceosome|cellular_component:GO:0005681:spliceosomal complex;molecular_function:GO:0003723:RNA binding;molecular_function:GO:0005515:protein binding|molecular_function:GO:0008237:metallopeptidase activity|molecular_function:GO:0070122:obsolete isopeptidase activity;molecular_function:GO:0017070:U6 snRNA binding;molecular_function:GO:0030623:U5 sn…	K12856:1269:PRPF8, PRP8: pre-mRNA-processing factor 8	uk		0	0	0	0	0	0	0	0	0	0	0	0	0	0	0	0	1	0	0	0	0	0	0	0	1	0	0	0	0	-	-	-		0	0	0
	KAF6775214.1	gi|1892351737|gb|KAF6775214.1|	hypothetical protein T265_06076	-	65	1892351737	577	hypothetical protein AHF37_05791	IPR001611:Leucine-rich repeat;IPR003591:Leucine-rich repeat, typical subtype;IPR020825:Phenylalanyl-tRNA synthetase-like, B3/B4;IPR032675:Leucine-rich repeat domain superfamily;	molecular_function:GO:0005515:protein binding;	-	uc		0	0	0	0	0	0	0	0	0	0	0	0	0	0	4	3	11	10	0	0	0	0	0	0	14	10	0	0	3	-	-	Y		0	0	0
	KAF6775208.1	gi|1892351704|gb|KAF6775208.1|	Casein kinase substrate phosphoprotein PP28 partial (Fasciolopsis buski)	-	21	1892351704	194	heat-and acid-stable phosphoprotein	IPR019380:Casein kinase substrate, phosphoprotein PP28;	-	-	st		0	0	0	0	0	0	0	0	0	0	0	0	0	0	2	1	2	3	0	0	0	0	0	0	5	3	0	0	2	-	-	Y		0	0	0
	KAF6775200.1	gi|1892351658|gb|KAF6775200.1|	myosin regulatory light chain invertebrate (Clonorchis sinensis)	-	20	1892351658	176	hypothetical protein AHF37_05202	IPR002048:EF-hand domain;IPR011992:EF-hand domain pair;	molecular_function:GO:0005509:calcium ion binding;	K12757:234:MYL12: myosin regulatory light chain 12	cs		0	0	0	0	0	0	0	0	0	0	0	0	0	0	1	1	1	3	0	0	0	0	0	0	2	3	0	0	0	-	-	-		0	0	0
	KAF6775197.1	gi|1892351645|gb|KAF6775197.1|	Phosphoglucomutase-2	-	55	1892351645	492	hypothetical protein AHF37_05794	IPR005843:Alpha-D-phosphohexomutase, C-terminal;IPR005846:Alpha-D-phosphohexomutase, alpha/beta/alpha domain III;IPR016055:Alpha-D-phosphohexomutase, alpha/beta/alpha I/II/III;IPR036900:Alpha-D-phosphohexomutase, C-terminal domain superfamily;	biological_process:GO:0005975:carbohydrate metabolic process|molecular_function:GO:0016868:intramolecular transferase activity, phosphotransferases;molecular_function:GO:0016868:intramolecular transferase activity, phosphotransferases|biological_process:GO:0071704:organic substance metabolic process;	K15779:238:PGM2: phosphoglucomutase / phosphopentomutase [EC:5.4.2.2 5.4.2.7]	uk		0	0	0	0	0	0	0	0	0	0	0	0	0	0	2	0	0	4	0	0	0	0	0	0	2	4	0	0	1	-	-	-		0	0	0
	KAF6775195.1	gi|1892351638|gb|KAF6775195.1|	Dual specificity mitogen-activated protein kinase kinase 6	-	10	1892351638	85	hypothetical protein AHF37_05518	IPR011009:Protein kinase-like domain superfamily;	-	-	uk		0	0	0	0	0	0	0	0	0	0	0	0	0	0	2	0	0	2	0	0	0	0	0	0	2	2	0	0	1	-	-	-		0	0	0
	KAF6775189.1	gi|1892351609|gb|KAF6775189.1|	Unknown product	-	42	1892351609	373	hypothetical protein AHF37_04905	-	-	-	uk		0	0	0	0	0	0	0	0	0	0	0	0	0	0	9	8	4	0	0	0	0	0	0	0	9	0	0	0	3	-	-	Y		0	0	0
	KAF6775187.1	gi|1892351591|gb|KAF6775187.1|	vacuolar protein-sorting-associated protein 36-like - probable fragment	-	49	1892351591	431	hypothetical protein AHF37_05429	IPR011993:PH-like domain superfamily;IPR021648:Vacuolar protein sorting protein 36, GLUE domain;IPR037855:Vacuolar protein sorting protein 36;	cellular_component:GO:0000814:ESCRT II complex|biological_process:GO:0032509:endosome transport via multivesicular body sorting pathway|molecular_function:GO:0043130:ubiquitin binding;molecular_function:GO:0032266:phosphatidylinositol-3-phosphate binding|molecular_function:GO:0043130:ubiquitin binding;	K12190:86:VPS36, EAP45: ESCRT-II complex subunit VPS36	pe		0	0	0	0	0	0	0	0	0	0	0	0	0	0	0	0	0	1	0	0	0	0	0	0	0	1	0	0	0	-	-	-		0	0	0
	KAF6775184.1	gi|1892351578|gb|KAF6775184.1|	Unknown product	-	16	1892351578	138	hypothetical protein AHF37_08256, partial	IPR008978:HSP20-like chaperone;IPR044563:Protein Sgt1-like;	molecular_function:GO:0051087:chaperone binding;	K12795:71:SUGT1, SGT1: suppressor of G2 allele of SKP1	uk		0	0	0	0	0	0	0	0	0	0	0	0	0	0	0	0	2	0	0	0	0	0	0	0	2	0	0	0	1	-	-	-		0	0	0
	KAF6775178.1	gi|1892351536|gb|KAF6775178.1|	Protein phosphatase 1A	-	46	1892351536	417	hypothetical protein AHF37_05871	IPR001932:PPM-type phosphatase domain;IPR012911:Protein serine/threonine phosphatase 2C, C-terminal;IPR036457:PPM-type phosphatase domain superfamily;IPR036580:Phosphatase 2C, C-terminal domain superfamily;	molecular_function:GO:0000287:magnesium ion binding|molecular_function:GO:0004721:phosphoprotein phosphatase activity|molecular_function:GO:0030145:manganese ion binding;molecular_function:GO:0016791:phosphatase activity;	K04461:289:PPM1B, PP2CB: protein phosphatase 1B [EC:3.1.3.16]	st		0	0	0	0	0	0	0	0	0	0	0	0	0	0	8	5	5	6	0	0	0	0	0	0	10	6	0	0	3	-	-	Y		0	0	0
	KAF6775165.1	gi|1892351474|gb|KAF6775165.1|	Transketolase	-	21	1892351474	200	hypothetical protein AHF37_05835	IPR005475:Transketolase-like, pyrimidine-binding domain;IPR009014:Transketolase C-terminal/Pyruvate-ferredoxin oxidoreductase domain II;IPR029061:Thiamin diphosphate-binding fold;IPR033248:Transketolase, C-terminal domain;	molecular_function:GO:0003824:catalytic activity;	K00615:231:E2.2.1.1, tktA, tktB: transketolase [EC:2.2.1.1]	uk		0	0	0	0	0	0	0	0	0	0	0	0	0	0	0	1	2	0	0	0	0	0	0	0	3	0	0	0	1	-	-	-		0	0	0
	KAF6775163.1	gi|1892351472|gb|KAF6775163.1|	Transketolase	-	38	1892351472	356	hypothetical protein AHF37_05833	IPR005474:Transketolase, N-terminal;IPR005475:Transketolase-like, pyrimidine-binding domain;IPR029061:Thiamin diphosphate-binding fold;	-	K00615:287:E2.2.1.1, tktA, tktB: transketolase [EC:2.2.1.1]	uk		0	0	0	0	0	0	0	0	0	0	0	0	0	0	0	0	3	2	0	0	0	0	0	0	3	2	0	0	1	-	-	-		0	0	0
	KAF6775161.1	gi|1892351463|gb|KAF6775161.1|	Unknown product	-	15	1892351463	135	hypothetical protein AHF37_09070, partial	-	-	-	uk		0	0	0	0	0	0	0	0	0	0	0	0	0	0	2	0	0	0	0	0	0	0	0	0	2	0	0	0	1	-	-	-		0	0	0
	KAF6775157.1	gi|1892351444|gb|KAF6775157.1|	Synaptotagmin, putative	-	43	1892351444	380	hypothetical protein AHF37_05274	IPR000008:C2 domain;IPR035892:C2 domain superfamily;	-	K19905:72:SYT5: synaptotagmin-5	uc		0	0	0	0	0	0	0	0	0	0	0	0	0	0	10	8	11	14	0	0	0	0	0	0	11	14	0	0	3	-	-	Y		0	0	0
	KAF6775152.1	gi|1892351409|gb|KAF6775152.1|	von Willebrand factor A domain-containing protein 5A	-	70	1892351409	642	hypothetical protein AHF37_05815	IPR002035:von Willebrand factor, type A;IPR013694:VIT domain;IPR036465:von Willebrand factor A-like domain superfamily;	-	K24510:338:VWA5: von Willebrand factor A domain-containing protein 5	uk		0	0	0	0	0	0	0	0	0	0	0	0	0	0	11	10	16	16	0	0	0	0	0	0	17	16	0	0	3	-	-	Y		0	0	0
	KAF6775113.1	gi|1892351197|gb|KAF6775113.1|	Spectrin alpha chain - probable fragment	-	119	1892351197	1027	hypothetical protein AHF37_05978	IPR002017:Spectrin repeat;IPR002048:EF-hand domain;IPR011992:EF-hand domain pair;IPR014837:EF-hand, Ca insensitive;IPR018159:Spectrin/alpha-actinin;	molecular_function:GO:0005509:calcium ion binding;molecular_function:GO:0005515:protein binding;	K06114:1264:SPTA: spectrin alpha	cs		0	0	0	0	0	0	0	0	1	0	0	0	0	0	17	16	3	8	0	0	0	1	0	0	22	8	0	0	3	-	-	Y		0	0	0
	KAF6775105.1	gi|1892351157|gb|KAF6775105.1|	Serine/threonine-protein phosphatase 2A activator	-	43	1892351157	376	hypothetical protein AHF37_05377	IPR004327:Phosphotyrosyl phosphatase activator, PTPA;IPR037218:PTPA superfamily;IPR043170:Phosphotyrosyl phosphatase activator, C-terminal lid domain;	molecular_function:GO:0019211:phosphatase activator activity;	K17605:314:PPP2R4, PTPA: serine/threonine-protein phosphatase 2A activator	st		0	0	0	0	0	0	0	0	0	0	0	0	0	0	1	0	2	1	0	0	0	0	0	0	3	1	0	0	1	-	-	-		0	0	0
	KAF6775098.1	gi|1892351121|gb|KAF6775098.1|	30303	-	19	1892351121	175	hypothetical protein AHF37_05881	IPR001715:Calponin homology domain;IPR036872:CH domain superfamily;	molecular_function:GO:0005515:protein binding;	-	uc		0	0	0	0	0	0	0	0	0	0	0	0	0	0	1	4	2	2	0	0	0	0	0	0	7	2	0	0	2	-	-	Y		0	0	0
	KAF6775096.1	gi|1892351119|gb|KAF6775096.1|	30305	-	28	1892351119	248	hypothetical protein AHF37_05879	IPR000557:Calponin repeat;IPR001715:Calponin homology domain;IPR036872:CH domain superfamily;	molecular_function:GO:0005515:protein binding;	K20526:143:TAGLN: transgelin	uc		0	0	0	0	0	0	0	0	0	0	0	0	0	0	1	1	2	1	0	0	0	0	0	0	4	1	0	0	1	-	-	-		0	0	0
	KAF6775086.1	gi|1892351074|gb|KAF6775086.1|	Beta-centractin	-	20	1892351074	176	hypothetical protein AHF37_05062	IPR004000:Actin family;IPR043129:ATPase, nucleotide binding domain;	-	K16575:311:ACTR1, ARP1: centractin	cs		0	0	0	0	0	0	0	0	0	0	0	0	0	0	4	5	5	4	0	0	0	0	0	0	5	4	0	0	3	-	-	Y		0	0	0
	KAF6775082.1	gi|1892351044|gb|KAF6775082.1|	ATP-binding cassette subfamily A (ABC1) member 3	-	100	1892351044	905	hypothetical protein AHF37_05033	IPR003439:ABC transporter-like;IPR003593:AAA+ ATPase domain;IPR026082:ABC transporter A;IPR027417:P-loop containing nucleoside triphosphate hydrolase;	molecular_function:GO:0005524:ATP binding;cellular_component:GO:0016021:integral component of membrane|molecular_function:GO:0042626:ATPase-coupled transmembrane transporter activity|biological_process:GO:0055085:transmembrane transport;	K05643:517:ABCA3: ATP-binding cassette, subfamily A (ABC1), member 3	uk		0	0	0	0	0	0	0	0	0	0	0	0	0	0	0	2	0	0	0	0	0	0	0	0	2	0	0	0	1	-	-	-		0	0	0
	KAF6775071.1	gi|1892350962|gb|KAF6775071.1|	30330	-	54	1892350962	481	hypothetical protein AHF37_04630	IPR001206:Diacylglycerol kinase, catalytic domain;IPR016064:NAD kinase/diacylglycerol kinase-like domain superfamily;IPR017438:Inorganic polyphosphate/ATP-NAD kinase, N-terminal;	molecular_function:GO:0003951:NAD+ kinase activity;molecular_function:GO:0016301:kinase activity;	K04718:129:SPHK: sphingosine kinase [EC:2.7.1.91]	uc		0	0	0	0	0	0	0	0	0	0	0	0	0	0	0	0	0	3	0	0	0	0	0	0	0	3	0	0	0	-	-	-		0	0	0
	KAF6775055.1	gi|1892350886|gb|KAF6775055.1|	Actin-1/4	-	40	1892350886	362	hypothetical protein AHF37_05166	IPR004000:Actin family;IPR043129:ATPase, nucleotide binding domain;	-	-	cs		0	0	0	0	0	0	0	0	0	0	0	0	0	0	4	4	3	5	0	0	0	0	0	0	4	5	0	0	3	-	-	Y		0	0	0
	KAF6775042.1	gi|1892350803|gb|KAF6775042.1|	Multidrug resistance protein 1 - ABC transporter	-	26	1892350803	240	hypothetical protein AHF37_05849	IPR011527:ABC transporter type 1, transmembrane domain;IPR036640:ABC transporter type 1, transmembrane domain superfamily;IPR039421:Type 1 protein exporter;	molecular_function:GO:0005524:ATP binding|cellular_component:GO:0016021:integral component of membrane;molecular_function:GO:0005524:ATP binding|cellular_component:GO:0016021:integral component of membrane|molecular_function:GO:0042626:ATPase-coupled transmembrane transporter activity|biological_process:GO:0055085:transmembrane transport;	K05664:93:ABCB11: ATP-binding cassette, subfamily B (MDR/TAP), member 11	tr		0	0	0	0	0	0	0	0	0	0	0	0	0	0	0	2	0	0	0	0	0	0	0	0	2	0	0	0	1	-	-	-		0	0	0
	KAF6775041.1	gi|1892350802|gb|KAF6775041.1|	Multidrug resistance protein 1 - ABC transporter	-	56	1892350802	503	hypothetical protein AHF37_05848	IPR003439:ABC transporter-like;IPR011527:ABC transporter type 1, transmembrane domain;IPR027417:P-loop containing nucleoside triphosphate hydrolase;IPR036640:ABC transporter type 1, transmembrane domain superfamily;	molecular_function:GO:0005524:ATP binding;molecular_function:GO:0005524:ATP binding|cellular_component:GO:0016021:integral component of membrane;molecular_function:GO:0005524:ATP binding|cellular_component:GO:0016021:integral component of membrane|molecular_function:GO:0042626:ATPase-coupled transmembrane transporter activity|biological_process:GO:0055085:transmembrane transport;	K05658:353:ABCB1, CD243: ATP-binding cassette, subfamily B (MDR/TAP), member 1 [EC:7.6.2.2]	tr		0	0	0	0	0	0	0	0	0	0	0	0	0	0	10	11	13	16	0	0	0	0	0	0	15	16	0	0	3	-	-	Y		0	0	0
	KAF6775024.1	gi|1892350719|gb|KAF6775024.1|	Poly(ADP-ribose) glycohydrolase ARH3	-	40	1892350719	359	hypothetical protein AHF37_05780	IPR005502:ADP-ribosylation/Crystallin J1;IPR036705:ADP-ribosylation/Crystallin J1 superfamily;	-	K11687:214:ADPRHL2: poly(ADP-ribose) glycohydrolase ARH3 [EC:3.2.1.143]	uk		0	0	0	0	0	0	0	0	0	0	0	0	0	0	10	11	7	6	0	0	0	0	0	0	13	6	0	0	3	-	-	Y		0	0	0
	KAF6775018.1	gi|1892350696|gb|KAF6775018.1|	Solute carrier family 12 member 9 - probable fragment	-	78	1892350696	699	hypothetical protein AHF37_05440	IPR004841:Amino acid permease/ SLC12A domain;IPR018491:SLC12A transporter, C-terminal;	biological_process:GO:0006811:ion transport|cellular_component:GO:0016020:membrane|molecular_function:GO:0022857:transmembrane transporter activity;cellular_component:GO:0016020:membrane|biological_process:GO:0055085:transmembrane transport;	K14429:282:SLC12A9, CCC6: solute carrier family 12 (potassium/chloride transporters), member 9	tr		0	0	0	0	0	0	0	0	0	0	0	0	0	0	11	9	11	10	0	0	0	0	0	0	12	10	0	0	3	-	-	Y		0	0	0
	KAF6775014.1	gi|1892350680|gb|KAF6775014.1|	Unknown product	-	51	1892350680	453	hypothetical protein AHF37_04835, partial	IPR002110:Ankyrin repeat;IPR020683:Ankyrin repeat-containing domain;IPR036770:Ankyrin repeat-containing domain superfamily;IPR039194:Ankyrin repeat and death domain-containing protein 1A;	molecular_function:GO:0005515:protein binding;	-	uk		0	0	0	0	0	0	0	0	0	0	0	0	0	0	13	12	11	11	0	0	0	0	0	0	14	11	0	0	3	-	-	Y		0	0	0
	KAF6775012.1	gi|1892350669|gb|KAF6775012.1|	Xaa-Pro dipeptidase	-	31	1892350669	274	hypothetical protein AHF37_05941	IPR000994:Peptidase M24;IPR036005:Creatinase/aminopeptidase-like;	-	K14213:390:PEPD: Xaa-Pro dipeptidase [EC:3.4.13.9]	pm		0	0	0	0	0	0	0	0	0	0	0	0	0	0	8	7	8	9	0	0	0	0	0	0	8	9	0	0	3	-	-	Y		0	0	0
	KAF6774986.1	gi|1892350540|gb|KAF6774986.1|	ATP-dependent RNA helicase A	-	144	1892350540	1281	hypothetical protein AHF37_05677	IPR001650:Helicase, C-terminal;IPR007502:Helicase-associated domain;IPR011545:DEAD/DEAH box helicase domain;IPR011709:Domain of unknown function DUF1605;IPR014001:Helicase superfamily 1/2, ATP-binding domain;IPR014720:Double-stranded RNA-binding domain;IPR027417:P-loop containing nucleoside triphosphate hydrolase;IPR044445:DHX9, first double-stranded RNA binding domain;IPR044446:DHX9, second doub…	molecular_function:GO:0003676:nucleic acid binding|molecular_function:GO:0005524:ATP binding;molecular_function:GO:0003725:double-stranded RNA binding;molecular_function:GO:0004386:helicase activity;	K13184:1338:DHX9: ATP-dependent RNA helicase A [EC:3.6.4.13]	uc		0	0	0	0	0	0	0	0	1	0	0	0	0	0	0	0	0	0	0	0	0	1	0	0	0	0	0	0	0	-	-	-		0	0	0
	KAF6774981.1	gi|1892350509|gb|KAF6774981.1|	Vesicle-associated membrane protein 2	-	17	1892350509	148	hypothetical protein AHF37_05982	IPR001388:Synaptobrevin;IPR016444:Synaptobrevin/Vesicle-associated membrane protein;IPR042855:v-SNARE, coiled-coil homology domain;	cellular_component:GO:0016021:integral component of membrane|biological_process:GO:0016192:vesicle-mediated transport;	K13504:105:VAMP2: vesicle-associated membrane protein 2	pe		0	0	0	0	0	0	0	1	1	1	0	1	0	0	0	1	0	0	0	0	0	1	1	0	1	0	0	0	0	-	-	-		0	0	0
	KAF6774968.1	gi|1892350439|gb|KAF6774968.1|	Protein archease	-	16	1892350439	143	hypothetical protein AHF37_05191	IPR002804:Archease;IPR023572:Archease domain;IPR036820:Archease domain superfamily;	-	K24956:170:ZBTB8OS: protein archease	uk		0	0	0	0	0	0	0	0	0	0	0	0	0	0	0	2	0	0	0	0	0	0	0	0	2	0	0	0	1	-	-	-		0	0	0
	KAF6774959.1	gi|1892350389|gb|KAF6774959.1|	Nuclear protein localization protein 4 homolog	-	65	1892350389	581	hypothetical protein AHF37_05205	IPR001876:Zinc finger, RanBP2-type;IPR007716:NPL4, zinc-binding putative;IPR007717:Nuclear pore localisation protein NPL4, C-terminal;IPR036443:Zinc finger, RanBP2-type superfamily;IPR037518:MPN domain;	-	K14015:509:NPLOC4, NPL4: nuclear protein localization protein 4	nr		0	0	0	0	0	0	0	0	0	0	0	0	0	0	0	0	2	0	0	0	0	0	0	0	2	0	0	0	1	-	-	-		0	0	0
	KAF6774952.1	gi|1892350340|gb|KAF6774952.1|	26S protease regulatory subunit 7	-	47	1892350340	416	hypothetical protein AHF37_05822	IPR003593:AAA+ ATPase domain;IPR003959:ATPase, AAA-type, core;IPR005937:26S proteasome regulatory subunit P45-like;IPR027417:P-loop containing nucleoside triphosphate hydrolase;IPR035245:26S Proteasome regulatory subunit 7;IPR041569:AAA ATPase, AAA+ lid domain;	molecular_function:GO:0005524:ATP binding|molecular_function:GO:0016887:ATP hydrolysis activity;cellular_component:GO:0005737:cytoplasm|biological_process:GO:0030163:protein catabolic process|molecular_function:GO:0036402:proteasome-activating activity;molecular_function:GO:0036402:proteasome-activating activity;	K03061:737:PSMC2, RPT1: 26S proteasome regulatory subunit T1	pm/protease		0	0	0	0	0	0	0	0	0	0	0	0	0	0	1	1	0	2	0	0	0	0	0	0	2	2	0	0	0	-	-	-		0	0	0
	KAF6774951.1	gi|1892350339|gb|KAF6774951.1|	Ribosomal protein L28	-	16	1892350339	134	hypothetical protein AHF37_05821	IPR002672:Ribosomal protein L28e;IPR029004:Ribosomal L28e/Mak16;	molecular_function:GO:0003735:structural constituent of ribosome|cellular_component:GO:0005840:ribosome|biological_process:GO:0006412:translation;	K02903:131:RP-L28e, RPL28: large subunit ribosomal protein L28e	ps		0	0	0	0	0	0	0	0	0	0	0	0	0	0	0	0	1	2	0	0	0	0	0	0	1	2	0	0	0	-	-	-		0	0	0
	KAF6774949.1	gi|1892350326|gb|KAF6774949.1|	Hypoxanthine phosphoribosyltransferase 1	-	29	1892350326	260	hypothetical protein AHF37_05224	IPR000836:Phosphoribosyltransferase domain;IPR029057:Phosphoribosyltransferase-like;	biological_process:GO:0009116:nucleoside metabolic process;	K00760:163:hprT, hpt, HPRT1: hypoxanthine phosphoribosyltransferase [EC:2.4.2.8]	met/carb		0	0	0	0	0	0	0	0	0	0	0	0	0	0	0	0	0	3	0	0	0	0	0	0	0	3	0	0	0	-	-	-		0	0	0
	KAF6774947.1	gi|1892350312|gb|KAF6774947.1|	Structural maintenance of chromosomes protein 1A	-	158	1892350312	1365	hypothetical protein AHF37_06199	IPR003395:RecF/RecN/SMC, N-terminal;IPR010935:SMCs flexible hinge;IPR024704:Structural maintenance of chromosomes protein;IPR027417:P-loop containing nucleoside triphosphate hydrolase;IPR028468:Smc1, ATP-binding cassette domain;IPR036277:SMCs flexible hinge superfamily;	molecular_function:GO:0005515:protein binding|molecular_function:GO:0005524:ATP binding|cellular_component:GO:0005694:chromosome|biological_process:GO:0051276:chromosome organization;molecular_function:GO:0005524:ATP binding|biological_process:GO:0007064:mitotic sister chromatid cohesion|cellular_component:GO:0008278:cohesin complex|molecular_function:GO:0016887:ATP hydrolysis activity;molecular_…	K06636:1171:SMC1: structural maintenance of chromosome 1	uc		0	0	0	0	0	0	0	0	3	0	0	0	0	0	0	0	0	0	0	0	0	3	0	0	0	0	0	1	0	-	-	-		0	0	0
	KAF6774944.1	gi|1892350299|gb|KAF6774944.1|	Soluble guanylate cyclase 88E	-	77	1892350299	688	hypothetical protein AHF37_06097	IPR000357:HEAT repeat;IPR011989:Armadillo-like helical;IPR016024:Armadillo-type fold;IPR040122:Importin beta family;	molecular_function:GO:0005515:protein binding;biological_process:GO:0006606:protein import into nucleus;	-	st		0	0	0	0	0	0	0	0	0	0	0	0	0	0	7	9	9	6	0	0	0	0	0	0	14	6	0	0	3	-	-	Y		0	0	0
	KAF6774940.1	gi|1892350278|gb|KAF6774940.1|	PI-PLC X domain-containing protein 3	-	14	1892350278	117	PI-PLC X domain-containing protein 2	IPR017946:PLC-like phosphodiesterase, TIM beta/alpha-barrel domain superfamily;	biological_process:GO:0006629:lipid metabolic process|molecular_function:GO:0008081:phosphoric diester hydrolase activity;	-	uk		0	0	0	0	0	0	0	0	0	0	0	0	0	0	0	0	2	1	0	0	0	0	0	0	2	1	0	0	1	-	-	-		0	0	0
	KAF6774931.1	gi|1892350228|gb|KAF6774931.1|	3bp-1 related rhogap	-	46	1892350228	415	hypothetical protein AHF37_05766	IPR004148:BAR domain;IPR027267:AH/BAR domain superfamily;	molecular_function:GO:0005515:protein binding|cellular_component:GO:0005737:cytoplasm;	-	st		0	0	0	0	0	0	0	0	0	0	0	0	0	0	1	4	4	4	0	0	0	0	0	0	8	4	0	0	2	-	-	Y		0	0	0
	KAF6774929.1	gi|1892350226|gb|KAF6774929.1|	3bp-1 related rhogap	-	28	1892350226	250	hypothetical protein AHF37_05764	IPR000198:Rho GTPase-activating protein domain;IPR008936:Rho GTPase activation protein;	biological_process:GO:0007165:signal transduction;	K20638:134:ARHGAP17, RICH1: Rho GTPase-activating protein 17	st		0	0	0	0	0	0	0	0	0	0	0	0	0	0	0	0	3	0	0	0	0	0	0	0	3	0	0	0	1	-	-	-		0	0	0
	KAF6774917.1	gi|1892350177|gb|KAF6774917.1|	Echinoderm microtubule-associated protein-like 4	-	41	1892350177	370	hypothetical protein AHF37_06149	IPR001680:WD40 repeat;IPR005108:HELP;IPR015943:WD40/YVTN repeat-like-containing domain superfamily;IPR036322:WD40-repeat-containing domain superfamily;	molecular_function:GO:0005515:protein binding;	K18595:334:EML1_2: echinoderm microtubule-associated protein-like 1/2	cs		0	0	0	0	0	0	0	0	0	0	0	0	0	0	2	0	0	1	0	0	0	0	0	0	2	1	0	0	1	-	-	-		0	0	0
	KAF6774909.1	gi|1892350134|gb|KAF6774909.1|	Tubulin alpha-1 chain	-	52	1892350134	470	hypothetical protein AHF37_04850	IPR000217:Tubulin;IPR002452:Alpha tubulin;IPR003008:Tubulin/FtsZ, GTPase domain;IPR008280:Tubulin/FtsZ, C-terminal;IPR018316:Tubulin/FtsZ, 2-layer sandwich domain;IPR023123:Tubulin, C-terminal;IPR036525:Tubulin/FtsZ, GTPase domain superfamily;IPR037103:Tubulin/FtsZ-like, C-terminal domain;	molecular_function:GO:0005200:structural constituent of cytoskeleton|molecular_function:GO:0005525:GTP binding|cellular_component:GO:0005874:microtubule|biological_process:GO:0007017:microtubule-based process;molecular_function:GO:0005525:GTP binding;cellular_component:GO:0005874:microtubule|biological_process:GO:0007017:microtubule-based process;	K07374:784:TUBA: tubulin alpha	cs		0	0	0	0	0	0	0	0	0	0	0	0	1	0	0	0	2	0	0	0	0	0	0	1	2	0	0	0	1	-	-	-		0	0	0
	KAF6774903.1	gi|1892350101|gb|KAF6774903.1|	Cytoplasmic dynein 1 light intermediate chain 2	-	20	1892350101	180	hypothetical protein AHF37_05672	IPR008467:Dynein 1 light intermediate chain;IPR022780:Dynein family light intermediate chain;IPR027417:P-loop containing nucleoside triphosphate hydrolase;	cellular_component:GO:0005868:cytoplasmic dynein complex|biological_process:GO:0007018:microtubule-based movement;	K10416:181:DYNC1LI, DNCLI: dynein cytoplasmic 1 light intermediate chain	uk		0	0	0	0	0	0	0	0	0	0	0	0	0	0	1	4	1	1	0	0	0	0	0	0	6	1	0	0	1	-	-	-		0	0	0
	KAF6774901.1	gi|1892350099|gb|KAF6774901.1|	Cytoplasmic dynein 1 light intermediate chain 2	-	16	1892350099	143	hypothetical protein AHF37_05670, partial	IPR008467:Dynein 1 light intermediate chain;IPR022780:Dynein family light intermediate chain;	cellular_component:GO:0005868:cytoplasmic dynein complex|biological_process:GO:0007018:microtubule-based movement;	K10416:84:DYNC1LI, DNCLI: dynein cytoplasmic 1 light intermediate chain	cs		0	0	0	0	0	0	0	0	0	0	0	0	0	0	0	0	0	2	0	0	0	0	0	0	0	2	0	0	0	-	-	-		0	0	0
	KAF6774896.1	gi|1892350083|gb|KAF6774896.1|	Transforming protein RhoA	-	22	1892350083	192	hypothetical protein AHF37_05510	IPR001806:Small GTPase;IPR003578:Small GTPase Rho;IPR005225:Small GTP-binding protein domain;IPR027417:P-loop containing nucleoside triphosphate hydrolase;	molecular_function:GO:0003924:GTPase activity|molecular_function:GO:0005525:GTP binding;molecular_function:GO:0005525:GTP binding;molecular_function:GO:0005525:GTP binding|biological_process:GO:0007264:small GTPase mediated signal transduction;	K04513:273:RHOA: Ras homolog gene family, member A	uc		0	0	0	0	0	0	0	0	0	0	0	0	0	0	2	1	3	3	0	0	0	0	0	0	3	3	0	0	2	-	-	Y		0	0	0
	KAF6774887.1	gi|1892350052|gb|KAF6774887.1|	Cystathionine beta-synthase	-	42	1892350052	377	hypothetical protein AHF37_06422	IPR001926:Pyridoxal-phosphate dependent enzyme;IPR036052:Tryptophan synthase beta subunit-like PLP-dependent enzyme;	-	K01697:378:CBS: cystathionine beta-synthase [EC:4.2.1.22]	uk		0	0	0	0	0	0	0	0	0	0	0	0	0	0	1	2	2	0	0	0	0	0	0	0	5	0	0	0	2	-	-	Y		0	0	0
	KAF6774881.1	gi|1892350022|gb|KAF6774881.1|	ATP-dependent RNA helicase eIF4A	-	44	1892350022	392	hypothetical protein AHF37_06323	IPR001650:Helicase, C-terminal;IPR011545:DEAD/DEAH box helicase domain;IPR014001:Helicase superfamily 1/2, ATP-binding domain;IPR014014:RNA helicase, DEAD-box type, Q motif;IPR027417:P-loop containing nucleoside triphosphate hydrolase;	molecular_function:GO:0003676:nucleic acid binding|molecular_function:GO:0005524:ATP binding;molecular_function:GO:0003724:RNA helicase activity;	K03257:455:EIF4A: translation initiation factor 4A	uc		0	0	0	0	0	0	0	0	0	0	0	0	0	0	9	8	11	11	0	0	0	0	0	0	16	11	0	0	3	-	-	Y		0	0	0
	KAF6774880.1	gi|1892350018|gb|KAF6774880.1|	Unknown product	-	142	1892350018	1276	hypothetical protein AHF37_05130	-	-	-	uk		0	0	0	0	0	0	0	0	0	0	0	0	0	0	0	0	2	0	0	0	0	0	0	0	2	0	0	0	1	-	-	-		0	0	0
	KAF6774876.1	gi|1892349998|gb|KAF6774876.1|	30525	-	31	1892349998	285	hypothetical protein AHF37_06039	IPR002347:Short-chain dehydrogenase/reductase SDR;IPR036291:NAD(P)-binding domain superfamily;	molecular_function:GO:0016491:oxidoreductase activity;	K00079:243:CBR1: carbonyl reductase 1 [EC:1.1.1.184 1.1.1.189 1.1.1.197]	uc		0	0	0	0	0	0	0	0	0	0	0	0	0	0	2	2	4	3	0	0	0	0	0	0	6	3	0	0	3	-	-	Y		0	0	0
	KAF6774862.1	gi|1892349947|gb|KAF6774862.1|	Calpain	-	23	1892349947	199	hypothetical protein AHF37_05425	IPR038765:Papain-like cysteine peptidase superfamily;	-	-	uk		0	0	0	0	0	0	0	0	0	0	0	0	0	0	10	10	10	9	0	0	0	0	0	0	10	9	0	0	3	-	-	Y		0	0	0
	KAF6774844.1	gi|1892349889|gb|KAF6774844.1|	Unknown product	-	22	1892349889	210	hypothetical protein AHF37_06202, partial	-	-	-	uk		0	0	0	0	0	0	0	0	0	0	0	0	0	0	1	2	3	0	0	0	0	0	0	0	6	0	0	0	2	-	-	Y		0	0	0
	KAF6774840.1	gi|1892349876|gb|KAF6774840.1|	Syntaxin-binding protein 1	-	59	1892349876	525	hypothetical protein AHF37_05938	IPR001619:Sec1-like protein;IPR027482:Sec1-like, domain 2;IPR036045:Sec1-like superfamily;IPR043127:Sec1-like, domain 3a;IPR043154:Sec1-like, domain 1;	biological_process:GO:0016192:vesicle-mediated transport;	K15292:626:STXBP1, MUNC18-1: syntaxin-binding protein 1	uc		0	0	0	0	0	0	0	0	0	0	0	0	0	0	2	1	3	0	0	0	0	0	0	0	6	0	0	0	2	-	-	Y		0	0	0
	KAF6774834.1	gi|1892349849|gb|KAF6774834.1|	Heat shock cognate 71 kDa protein	-	71	1892349849	638	hypothetical protein AHF37_05785	IPR013126:Heat shock protein 70 family;IPR029047:Heat shock protein 70kD, peptide-binding domain superfamily;IPR043129:ATPase, nucleotide binding domain;	molecular_function:GO:0005524:ATP binding|molecular_function:GO:0016887:ATP hydrolysis activity;	K03283:451:HSPA1s: heat shock 70kDa protein 1/2/6/8	pm		0	0	0	0	0	0	0	0	0	0	0	0	0	0	2	4	7	4	0	0	0	0	0	0	13	4	0	0	3	-	-	Y		0	0	0
	KAF6774831.1	gi|1892349842|gb|KAF6774831.1|	Laminin subunit beta-2	-	86	1892349842	778	hypothetical protein AHF37_06000	IPR002049:Laminin EGF domain;	-	K05636:291:LAMB1: laminin, beta 1	uk		0	0	0	0	0	0	0	0	0	0	0	0	0	0	6	4	6	2	0	0	0	0	0	0	9	2	0	0	3	-	-	Y		0	0	0
	KAF6774830.1	gi|1892349839|gb|KAF6774830.1|	Battenin	-	42	1892349839	383	hypothetical protein AHF37_05308	IPR003492:Batten's disease protein Cln3;IPR036259:MFS transporter superfamily;	cellular_component:GO:0016020:membrane;	K12389:116:BTS, CLN3: battenin	uk		0	0	0	0	0	0	0	0	0	0	0	0	0	0	0	0	3	0	0	0	0	0	0	0	3	0	0	0	1	-	-	-		0	0	0
	KAF6774827.1	gi|1892349829|gb|KAF6774827.1|	cell wall protein Awa1p (Clonorchis sinensis)	-	101	1892349829	926	hypothetical protein AHF37_05711	-	-	-	extmat		0	0	0	0	0	0	0	0	0	0	0	0	0	0	3	2	1	4	0	0	0	0	0	0	6	4	0	0	2	-	-	Y		0	0	0
	KAF6774823.1	gi|1892349814|gb|KAF6774823.1|	Putative Cofilin-1	-	16	1892349814	136	hypothetical protein AHF37_05495	IPR002108:Actin-depolymerising factor homology domain;IPR017904:ADF/Cofilin;IPR029006:ADF-H/Gelsolin-like domain superfamily;	molecular_function:GO:0003779:actin binding;cellular_component:GO:0015629:actin cytoskeleton|biological_process:GO:0030042:actin filament depolymerization;	K05765:108:CFL: cofilin	cs		0	0	0	0	0	0	0	0	0	0	0	0	0	0	6	6	6	6	0	0	0	0	0	0	7	6	0	0	3	-	-	Y		0	0	0
	KAF6774821.1	gi|1892349806|gb|KAF6774821.1|	Calpain-7	-	84	1892349806	743	hypothetical protein AHF37_06098	IPR001300:Peptidase C2, calpain, catalytic domain;IPR007330:MIT domain;IPR022682:Peptidase C2, calpain, large subunit, domain III;IPR022683:Peptidase C2, calpain, domain III;IPR022684:Peptidase C2, calpain family;IPR036181:MIT domain superfamily;IPR036213:Calpain large subunit, domain III superfamily;IPR038765:Papain-like cysteine peptidase superfamily;	molecular_function:GO:0004198:calcium-dependent cysteine-type endopeptidase activity|biological_process:GO:0006508:proteolysis;	K08576:771:CAPN7: calpain-7 [EC:3.4.22.-]	uk		0	0	0	0	0	0	0	0	0	0	0	0	0	0	11	12	11	15	0	0	0	0	0	0	16	15	0	0	3	-	-	Y		0	0	0
	KAF6774819.1	gi|1892349788|gb|KAF6774819.1|	Heterogeneous nuclear ribonucleoprotein K	-	46	1892349788	448	hypothetical protein AHF37_06195	IPR004087:K Homology domain;IPR004088:K Homology domain, type 1;IPR033090:Heterogeneous nuclear ribonucleoprotein K;IPR036612:K Homology domain, type 1 superfamily;	molecular_function:GO:0003676:nucleic acid binding;molecular_function:GO:0003677:DNA binding|molecular_function:GO:0003723:RNA binding|biological_process:GO:0006357:regulation of transcription by RNA polymerase II|biological_process:GO:0006396:RNA processing;molecular_function:GO:0003723:RNA binding;	K12886:216:HNRNPK: heterogeneous nuclear ribonucleoprotein K	uk		0	0	0	0	0	0	0	0	0	0	0	0	0	0	0	3	3	1	0	0	0	0	0	0	6	1	0	0	2	-	-	Y		0	0	0
	KAF6774803.1	gi|1892349727|gb|KAF6774803.1|	Superoxide dismutase [Cu-Zn]	-	16	1892349727	152	hypothetical protein AHF37_05709	IPR001424:Superoxide dismutase, copper/zinc binding domain;IPR024134:Superoxide dismutase (Cu/Zn) / superoxide dismutase copper chaperone;IPR036423:Superoxide dismutase-like, copper/zinc binding domain superfamily;	biological_process:GO:0006801:superoxide metabolic process|molecular_function:GO:0046872:metal ion binding;	K04565:204:SOD1: superoxide dismutase, Cu-Zn family [EC:1.15.1.1]	detox/ox		0	0	0	0	0	0	0	0	0	0	0	0	0	0	1	4	1	2	0	0	0	0	0	0	6	2	0	0	1	-	-	-		0	0	0
	KAF6774753.1	gi|1892349511|gb|KAF6774753.1|	Unknown product	-	75	1892349511	665	hypothetical protein AHF37_05304	-	-	-	uk		0	0	0	0	0	0	0	0	0	0	0	0	0	0	9	9	12	16	0	0	0	0	0	0	14	16	0	0	3	-	-	Y		0	0	0
	KAF6774738.1	gi|1892349453|gb|KAF6774738.1|	Tegumental calcium-binding EF-hand protein 3	-	36	1892349453	307	hypothetical protein AHF37_05681	IPR001372:Dynein light chain, type 1/2;IPR002048:EF-hand domain;IPR011992:EF-hand domain pair;IPR037177:Dynein light chain superfamily;	molecular_function:GO:0005509:calcium ion binding;biological_process:GO:0007017:microtubule-based process|cellular_component:GO:0030286:dynein complex;	-	uk		0	0	0	0	0	0	0	0	0	0	0	0	0	0	10	10	10	10	0	0	0	0	0	0	12	10	0	0	3	-	-	Y		0	0	0
	KAF6774710.1	gi|1892349334|gb|KAF6774710.1|	Vesicle-associated membrane protein/synaptobrevin-binding protein	-	31	1892349334	285	hypothetical protein AHF37_06426	IPR000535:Major sperm protein (MSP) domain;IPR008962:PapD-like superfamily;IPR013783:Immunoglobulin-like fold;IPR016763:Vesicle-associated membrane-protein-associated protein;	cellular_component:GO:0005789:endoplasmic reticulum membrane;	-	pe		0	0	0	0	0	0	0	0	0	0	0	0	0	0	2	3	4	1	0	0	0	0	0	0	7	1	0	0	3	-	-	Y		0	0	0
	KAF6774707.1	gi|1892349325|gb|KAF6774707.1|	Ras-related protein M-Ras	-	23	1892349325	201	hypothetical protein AHF37_05666	IPR001806:Small GTPase;IPR005225:Small GTP-binding protein domain;IPR020849:Small GTPase superfamily, Ras-type;IPR027417:P-loop containing nucleoside triphosphate hydrolase;	molecular_function:GO:0003924:GTPase activity|molecular_function:GO:0005525:GTP binding;molecular_function:GO:0005525:GTP binding;molecular_function:GO:0005525:GTP binding|biological_process:GO:0007165:signal transduction|cellular_component:GO:0016020:membrane;	K07831:224:MRAS: Ras-related protein M-Ras	st		0	0	0	0	0	0	0	0	0	0	0	0	0	0	12	9	11	11	0	0	0	0	0	0	14	11	0	0	3	-	-	Y		0	0	0
	KAF6774673.1	gi|1892349196|gb|KAF6774673.1|	Proteasome subunit beta type-5	-	29	1892349196	267	hypothetical protein AHF37_06111	IPR000243:Peptidase T1A, proteasome beta-subunit;IPR001353:Proteasome, subunit alpha/beta;IPR023333:Proteasome B-type subunit;IPR029055:Nucleophile aminohydrolases, N-terminal;IPR035705:Proteasome subunit beta type 8;	cellular_component:GO:0000502:proteasome complex|molecular_function:GO:0004298:threonine-type endopeptidase activity;molecular_function:GO:0004298:threonine-type endopeptidase activity|cellular_component:GO:0005839:proteasome core complex|biological_process:GO:0051603:proteolysis involved in protein catabolic process;cellular_component:GO:0005839:proteasome core complex|biological_process:GO:0051…	K02737:247:PSMB5: 20S proteasome subunit beta 5 [EC:3.4.25.1]	prot		0	0	0	0	0	0	0	0	0	0	0	0	0	0	1	2	2	0	0	0	0	0	0	0	5	0	0	0	2	-	-	Y		0	0	0
	KAF6774636.1	gi|1892349040|gb|KAF6774636.1|	Trafficking protein particle complex subunit 2	-	16	1892349040	140	hypothetical protein AHF37_09754	IPR006722:Trafficking protein particle complex subunit 2;IPR011012:Longin-like domain superfamily;	biological_process:GO:0006888:endoplasmic reticulum to Golgi vesicle-mediated transport;	K20301:178:TRAPPC2, TRS20: trafficking protein particle complex subunit 2	uc		0	0	0	0	0	0	0	0	0	0	0	0	0	0	0	0	0	2	0	0	0	0	0	0	0	2	0	0	0	-	-	-		0	0	0
	KAF6774630.1	gi|1892349006|gb|KAF6774630.1|	Unknown product	-	11	1892349006	99	hypothetical protein AHF37_05524	-	-	-	uk		0	0	0	0	0	0	0	0	0	0	0	0	0	0	0	2	0	0	0	0	0	0	0	0	2	0	0	0	1	-	-	-		0	0	0
	KAF6774619.1	gi|1892348969|gb|KAF6774619.1|	sodium/potassium-transporting ATPase subunit alpha-like isoform X1	-	113	1892348969	1020	hypothetical protein AHF37_06489	IPR001757:P-type ATPase;IPR004014:Cation-transporting P-type ATPase, N-terminal;IPR005775:P-type ATPase subfamily IIC, subunit alpha;IPR006068:Cation-transporting P-type ATPase, C-terminal;IPR008250:P-type ATPase, A domain superfamily;IPR023214:HAD superfamily;IPR023298:P-type ATPase, transmembrane domain superfamily;IPR023299:P-type ATPase, cytoplasmic domain N;IPR036412:HAD-like superfamily;IPR…	molecular_function:GO:0000166:nucleotide binding;molecular_function:GO:0005524:ATP binding|biological_process:GO:0006813:potassium ion transport|molecular_function:GO:0008556:P-type potassium transmembrane transporter activity|cellular_component:GO:0016021:integral component of membrane;molecular_function:GO:0005524:ATP binding|cellular_component:GO:0016021:integral component of membrane|molecula…	K01539:1627:ATP1A: sodium/potassium-transporting ATPase subunit alpha [EC:7.2.2.13]	tr		0	0	0	0	0	0	0	0	0	0	0	0	0	0	24	17	29	25	0	0	0	0	0	0	31	25	0	0	3	-	-	Y		0	0	0
	KAF6774614.1	gi|1892348946|gb|KAF6774614.1|	Unknown product	-	20	1892348946	184	hypothetical protein AHF37_07704	IPR000326:Phosphatidic acid phosphatase type 2/haloperoxidase;IPR036938:Phosphatidic acid phosphatase type 2/haloperoxidase superfamily;IPR043216:Phospholipid phosphatase;	biological_process:GO:0006644:phospholipid metabolic process|molecular_function:GO:0042577:lipid phosphatase activity;	K01080:104:PLPP1_2_3: phosphatidate phosphatase [EC:3.1.3.4]	uk		0	0	0	0	0	0	0	0	0	0	0	0	0	0	0	0	2	1	0	0	0	0	0	0	2	1	0	0	1	-	-	-		0	0	0
	KAF6774612.1	gi|1892348937|gb|KAF6774612.1|	Obg-like ATPase 1	-	48	1892348937	423	hypothetical protein AHF37_06169, partial	IPR004095:TGS;IPR012675:Beta-grasp domain superfamily;IPR012676:TGS-like;IPR013029:YchF, C-terminal domain;IPR023192:TGS-like domain superfamily;IPR027417:P-loop containing nucleoside triphosphate hydrolase;	-	K19788:343:OLA1: obg-like ATPase 1	uk		0	0	0	0	0	0	0	0	0	0	0	0	0	0	3	3	5	5	0	0	0	0	0	0	8	5	0	0	3	-	-	Y		0	0	0
	KAF6774586.1	gi|1892348830|gb|KAF6774586.1|	ATP-dependent RNA helicase DHH1	-	51	1892348830	448	hypothetical protein AHF37_06117	IPR001650:Helicase, C-terminal;IPR011545:DEAD/DEAH box helicase domain;IPR014001:Helicase superfamily 1/2, ATP-binding domain;IPR014014:RNA helicase, DEAD-box type, Q motif;IPR027417:P-loop containing nucleoside triphosphate hydrolase;	molecular_function:GO:0003676:nucleic acid binding|molecular_function:GO:0005524:ATP binding;molecular_function:GO:0003724:RNA helicase activity;	K12614:585:DDX6, RCK, DHH1: ATP-dependent RNA helicase DDX6/DHH1 [EC:3.6.4.13]	uc		0	0	0	0	0	0	0	0	0	0	0	0	0	0	0	0	3	2	0	0	0	0	0	0	3	2	0	0	1	-	-	-		0	0	0
	KAF6774583.1	gi|1892348821|gb|KAF6774583.1|	Protein DJ-1	-	19	1892348821	183	hypothetical protein AHF37_06139	IPR002818:DJ-1/PfpI;IPR006287:Protein/nucleic acid deglycase DJ-1;IPR029062:Class I glutamine amidotransferase-like;	-	K05687:199:PARK7: protein DJ-1 [EC:3.5.1.124]	pm/protease		0	0	0	0	0	0	0	0	0	0	0	0	0	0	9	9	11	7	0	0	0	0	0	0	11	7	0	0	3	-	-	Y		0	0	0
	KAF6774580.1	gi|1892348810|gb|KAF6774580.1|	Ribosomal protein L5	-	34	1892348810	299	hypothetical protein AHF37_06223	IPR005485:Ribosomal protein L5 eukaryotic/L18 archaeal;IPR025607:Ribosomal protein L5 eukaryotic/L18 archaeal, C-terminal;	molecular_function:GO:0003735:structural constituent of ribosome|cellular_component:GO:0005840:ribosome|biological_process:GO:0006412:translation|molecular_function:GO:0008097:5S rRNA binding;	K02932:421:RP-L5e, RPL5: large subunit ribosomal protein L5e	ps		0	0	0	0	0	0	0	0	0	0	0	0	0	0	0	2	4	3	0	0	0	0	0	0	6	3	0	0	2	-	-	Y		0	0	0
	KAF6774579.1	gi|1892348809|gb|KAF6774579.1|	Unknown product	-	19	1892348809	171	hypothetical protein AHF37_06222	-	-	-	uk		0	0	0	0	0	0	0	0	0	0	0	0	0	0	0	0	0	2	0	0	0	0	0	0	0	2	0	0	0	-	-	-		0	0	0
	KAF6774569.1	gi|1892348775|gb|KAF6774569.1|	2,3-bisphosphoglycerate-dependent phosphoglycerate mutase	-	29	1892348775	256	hypothetical protein AHF37_05947	IPR005952:Phosphoglycerate mutase 1;IPR013078:Histidine phosphatase superfamily, clade-1;IPR029033:Histidine phosphatase superfamily;	molecular_function:GO:0004619:phosphoglycerate mutase activity|biological_process:GO:0006096:glycolytic process|molecular_function:GO:0016868:intramolecular transferase activity, phosphotransferases;	K01834:372:PGAM, gpmA: 2,3-bisphosphoglycerate-dependent phosphoglycerate mutase [EC:5.4.2.11]	uk		0	0	0	0	0	0	0	0	0	0	0	0	0	0	5	5	6	6	0	0	0	0	0	0	7	6	0	0	3	-	-	Y		0	0	0
	KAF6774547.1	gi|1892348658|gb|KAF6774547.1|	Propionyl-CoA carboxylase alpha chain mitochondrial	-	92	1892348658	834	hypothetical protein AHF37_04580	IPR000089:Biotin/lipoyl attachment;IPR005479:Carbamoyl-phosphate synthetase large subunit-like, ATP-binding domain;IPR005481:Biotin carboxylase-like, N-terminal domain;IPR005482:Biotin carboxylase, C-terminal;IPR011053:Single hybrid motif;IPR011054:Rudiment single hybrid motif;IPR011761:ATP-grasp fold;IPR011764:Biotin carboxylation domain;IPR013815:ATP-grasp fold, subdomain 1;IPR016185:Pre-ATP-gr…	molecular_function:GO:0005524:ATP binding;molecular_function:GO:0005524:ATP binding|molecular_function:GO:0046872:metal ion binding;	K01965:711:PCCA, pccA: propionyl-CoA carboxylase alpha chain [EC:6.4.1.3]	met/energy		0	0	0	0	0	0	0	0	0	0	0	0	0	0	2	4	0	0	0	0	0	0	0	0	6	0	0	0	2	-	-	Y		0	0	0
	KAF6774542.1	gi|1892348633|gb|KAF6774542.1|	Tyrosine--tRNA ligase	-	27	1892348633	241	hypothetical protein AHF37_07421	IPR002305:Aminoacyl-tRNA synthetase, class Ic;IPR002307:Tyrosine-tRNA ligase;IPR014729:Rossmann-like alpha/beta/alpha sandwich fold;IPR023617:Tyrosine-tRNA ligase, archaeal/eukaryotic-type;	molecular_function:GO:0000166:nucleotide binding|molecular_function:GO:0004812:aminoacyl-tRNA ligase activity|molecular_function:GO:0005524:ATP binding|biological_process:GO:0006418:tRNA aminoacylation for protein translation;molecular_function:GO:0000166:nucleotide binding|molecular_function:GO:0004831:tyrosine-tRNA ligase activity|molecular_function:GO:0005524:ATP binding|biological_process:GO:…	K01866:287:YARS, tyrS: tyrosyl-tRNA synthetase [EC:6.1.1.1]	tm		0	0	0	0	0	0	0	0	0	0	0	0	0	0	0	0	2	0	0	0	0	0	0	0	2	0	0	0	1	-	-	-		0	0	0
	KAF6774525.1	gi|1892348571|gb|KAF6774525.1|	Calmodulin-like protein 2 (CaM2)	-	13	1892348571	113	hypothetical protein AHF37_06670	IPR002048:EF-hand domain;IPR011992:EF-hand domain pair;	molecular_function:GO:0005509:calcium ion binding;	K02183:100:CALM: calmodulin	st		0	0	0	0	0	0	0	0	0	0	0	0	0	0	3	3	0	4	0	0	0	0	0	0	3	4	0	0	2	-	-	Y		0	0	0
	KAF6774521.1	gi|1892348554|gb|KAF6774521.1|	Translation initiation factor 2D (Fasciolopsis buski) - probable fragment	-	17	1892348554	155	hypothetical protein AHF37_06682	IPR001950:SUI1 domain;IPR036877:SUI1 domain superfamily;IPR039757:Eukaryotic translation initiation factor 2D;IPR039759:Eukaryotic translation initiation factor 2D, SUI1 domain;	biological_process:GO:0001731:formation of translation preinitiation complex|molecular_function:GO:0003743:translation initiation factor activity;molecular_function:GO:0003743:translation initiation factor activity|biological_process:GO:0006413:translational initiation;	K15027:70:EIF2D: translation initiation factor 2D	ps		0	0	0	0	0	0	0	0	0	0	0	0	0	0	0	0	0	3	0	0	0	0	0	0	0	3	0	0	0	-	-	-		0	0	0
	KAF6774514.1	gi|1892348529|gb|KAF6774514.1|	Vacuolar protein-sorting-associated protein 36	-	24	1892348529	221	hypothetical protein AHF37_05740	IPR036388:Winged helix-like DNA-binding domain superfamily;IPR036390:Winged helix DNA-binding domain superfamily;IPR037855:Vacuolar protein sorting protein 36;IPR040608:Snf8/Vps36 family;	cellular_component:GO:0000814:ESCRT II complex|biological_process:GO:0032509:endosome transport via multivesicular body sorting pathway|molecular_function:GO:0043130:ubiquitin binding;	K12190:170:VPS36, EAP45: ESCRT-II complex subunit VPS36	pe		0	0	0	0	0	0	0	0	0	0	0	0	0	0	1	2	0	1	0	0	0	0	0	0	3	1	0	0	1	-	-	-		0	0	0
	KAF6774502.1	gi|1892348489|gb|KAF6774502.1|	Transaldolase	-	32	1892348489	288	hypothetical protein AHF37_06311	IPR001585:Transaldolase/Fructose-6-phosphate aldolase;IPR004730:Transaldolase type 1;IPR013785:Aldolase-type TIM barrel;	molecular_function:GO:0003824:catalytic activity;molecular_function:GO:0004801:transaldolase activity|cellular_component:GO:0005737:cytoplasm|biological_process:GO:0006098:pentose-phosphate shunt;biological_process:GO:0005975:carbohydrate metabolic process;	K00616:357:E2.2.1.2, talA, talB: transaldolase [EC:2.2.1.2]	uk		0	0	0	0	0	0	0	0	0	0	0	0	0	0	0	0	1	0	0	0	0	0	0	0	1	0	0	0	0	-	-	-		0	0	0
	KAF6774493.1	gi|1892348451|gb|KAF6774493.1|	ubiquitin-conjugating enzyme E2-17 kDa	-	17	1892348451	147	hypothetical protein AHF37_06082	IPR000608:Ubiquitin-conjugating enzyme E2;IPR016135:Ubiquitin-conjugating enzyme/RWD-like;	-	K06689:267:UBE2D, UBC4, UBC5: ubiquitin-conjugating enzyme E2 D [EC:2.3.2.23]	prot		0	0	0	0	0	0	0	0	0	0	0	0	0	0	0	2	1	0	0	0	0	0	0	0	3	0	0	0	1	-	-	-		0	0	0
	KAF6774476.1	gi|1892348373|gb|KAF6774476.1|	Ras-related protein Rap-1b	-	21	1892348373	184	hypothetical protein AHF37_05678	IPR001806:Small GTPase;IPR005225:Small GTP-binding protein domain;IPR020849:Small GTPase superfamily, Ras-type;IPR027417:P-loop containing nucleoside triphosphate hydrolase;IPR038851:Ras-related protein Rap1;	molecular_function:GO:0003924:GTPase activity|molecular_function:GO:0005525:GTP binding;molecular_function:GO:0003924:GTPase activity|biological_process:GO:0032486:Rap protein signal transduction;molecular_function:GO:0005525:GTP binding;molecular_function:GO:0005525:GTP binding|biological_process:GO:0007165:signal transduction|cellular_component:GO:0016020:membrane;	K04353:238:RAP1A: Ras-related protein Rap-1A	uk		0	0	0	1	1	1	1	1	1	1	1	0	1	0	1	2	1	1	0	1	1	1	1	1	4	1	0	0	1	-	-	-		0	0	0
	KAF6774475.1	gi|1892348366|gb|KAF6774475.1|	Unknown product	-	30	1892348366	275	hypothetical protein AHF37_05586	IPR018798:Multivesicular body subunit 12;IPR023341:MABP domain;IPR040297:Multivesicular body subunit 12B;	cellular_component:GO:0000813:ESCRT I complex;	K12186:99:FAM125: ESCRT-I complex subunit MVB12	uk		0	0	0	0	0	0	0	0	0	0	0	0	0	0	3	2	2	2	0	0	0	0	0	0	7	2	0	0	3	-	-	Y		0	0	0
	KAF6774473.1	gi|1892348357|gb|KAF6774473.1|	Proteasome subunit beta type-6	-	25	1892348357	230	hypothetical protein AHF37_06388	IPR000243:Peptidase T1A, proteasome beta-subunit;IPR001353:Proteasome, subunit alpha/beta;IPR023333:Proteasome B-type subunit;IPR029055:Nucleophile aminohydrolases, N-terminal;IPR035140:Proteasome subunit beta 6;	molecular_function:GO:0004298:threonine-type endopeptidase activity|cellular_component:GO:0005839:proteasome core complex|biological_process:GO:0051603:proteolysis involved in protein catabolic process;cellular_component:GO:0005839:proteasome core complex|biological_process:GO:0051603:proteolysis involved in protein catabolic process;	K02738:258:PSMB6: 20S proteasome subunit beta 1 [EC:3.4.25.1]	prot		0	0	0	0	0	0	0	0	0	0	0	0	0	0	0	2	0	0	0	0	0	0	0	0	2	0	0	0	1	-	-	-		0	0	0
	KAF6774460.1	gi|1892348301|gb|KAF6774460.1|	Nuclear transport factor 2	-	14	1892348301	124	hypothetical protein AHF37_06212	IPR002075:Nuclear transport factor 2;IPR018222:Nuclear transport factor 2, eukaryote;IPR032710:NTF2-like domain superfamily;	-	-	uk		0	0	0	0	0	0	0	0	0	0	0	0	0	0	0	2	0	0	0	0	0	0	0	0	2	0	0	0	1	-	-	-		0	0	0
	KAF6774453.1	gi|1892348269|gb|KAF6774453.1|	Basement membrane-specific heparan sulfate proteoglycan core protein	-	120	1892348269	1068	hypothetical protein AHF37_06335	IPR002172:Low-density lipoprotein (LDL) receptor class A repeat;IPR003598:Immunoglobulin subtype 2;IPR003599:Immunoglobulin subtype;IPR007110:Immunoglobulin-like domain;IPR013098:Immunoglobulin I-set;IPR013783:Immunoglobulin-like fold;IPR036055:LDL receptor-like superfamily;IPR036179:Immunoglobulin-like domain superfamily;	molecular_function:GO:0005515:protein binding;	K06255:54:HSPG2: basement membrane-specific heparan sulfate proteoglycan core protein	extmat		0	0	0	0	0	0	0	0	0	0	0	0	0	0	18	22	0	10	0	0	0	0	0	0	23	10	0	0	2	-	-	Y		0	0	0
	KAF6774449.1	gi|1892348237|gb|KAF6774449.1|	Tropomyosin (Schistosoma japonicum)	-	29	1892348237	248	hypothetical protein AHF37_05826	-	-	-	cs		0	0	0	0	0	0	0	0	0	0	0	0	0	0	1	3	0	0	0	0	0	0	0	0	4	0	0	0	1	-	-	-		0	0	0
	KAF6774431.1	gi|1892348155|gb|KAF6774431.1|	Syntenin-1	-	32	1892348155	294	hypothetical protein AHF37_05900	IPR001478:PDZ domain;IPR036034:PDZ superfamily;IPR041489:PDZ domain 6;	molecular_function:GO:0005515:protein binding;	K17254:227:SDCBP: syntenin-1	uc		0	0	0	0	0	0	0	0	0	0	0	0	0	0	8	7	9	8	0	0	0	0	0	0	9	8	0	0	3	-	-	Y		0	0	0
	KAF6774430.1	gi|1892348154|gb|KAF6774430.1|	Unknown product	-	19	1892348154	175	hypothetical protein AHF37_05899	IPR001478:PDZ domain;IPR036034:PDZ superfamily;	molecular_function:GO:0005515:protein binding;	-	uk		0	0	0	0	0	0	0	0	0	0	0	0	0	0	3	0	1	2	0	0	0	0	0	0	4	2	0	0	1	-	-	-		0	0	0
	KAF6774427.1	gi|1892348127|gb|KAF6774427.1|	sodium/myo-inositol cotransporter	-	81	1892348127	751	hypothetical protein AHF37_06596	IPR001734:Sodium/solute symporter;IPR038377:Sodium/glucose symporter superfamily;	cellular_component:GO:0016020:membrane|molecular_function:GO:0022857:transmembrane transporter activity|biological_process:GO:0055085:transmembrane transport;	K14383:622:SLC5A3, SMIT: solute carrier family 5 (sodium/myo-inositol cotransporter), member 3	tr		0	0	0	0	0	0	0	0	0	0	0	0	0	0	0	0	3	0	0	0	0	0	0	0	3	0	0	0	1	-	-	-		0	0	0
	KAF6774407.1	gi|1892348041|gb|KAF6774407.1|	ATP binding cassette subfamily B (MDR:TAP)	-	46	1892348041	421	hypothetical protein AHF37_06327	IPR011527:ABC transporter type 1, transmembrane domain;IPR036640:ABC transporter type 1, transmembrane domain superfamily;IPR039421:Type 1 protein exporter;	molecular_function:GO:0005524:ATP binding|cellular_component:GO:0016021:integral component of membrane;molecular_function:GO:0005524:ATP binding|cellular_component:GO:0016021:integral component of membrane|molecular_function:GO:0042626:ATPase-coupled transmembrane transporter activity|biological_process:GO:0055085:transmembrane transport;	K05658:237:ABCB1, CD243: ATP-binding cassette, subfamily B (MDR/TAP), member 1 [EC:7.6.2.2]	uk		0	0	0	0	0	0	0	0	0	0	0	0	0	0	0	0	0	5	0	0	0	0	0	0	0	5	0	0	0	-	-	-		0	0	0
	KAF6774397.1	gi|1892347997|gb|KAF6774397.1|	hypothetical protein T265_02829	-	38	1892347997	345	hypothetical protein AHF37_06901	IPR005045:CDC50/LEM3 family;	cellular_component:GO:0016020:membrane;	-	uc		0	0	0	0	0	0	0	0	0	0	0	0	0	0	2	3	4	2	0	0	0	0	0	0	7	2	0	0	3	-	-	Y		0	0	0
	KAF6774387.1	gi|1892347952|gb|KAF6774387.1|	Ras-related protein Rab-27B - probable fragment	-	16	1892347952	144	hypothetical protein AHF37_06453	IPR001806:Small GTPase;IPR027417:P-loop containing nucleoside triphosphate hydrolase;	molecular_function:GO:0003924:GTPase activity|molecular_function:GO:0005525:GTP binding;	K07885:136:RAB27A: Ras-related protein Rab-27A	st		0	0	0	0	0	0	0	0	0	0	0	0	0	0	9	8	6	9	0	0	0	0	0	0	9	9	0	0	3	-	-	Y		0	0	0
	KAF6774357.1	gi|1892347817|gb|KAF6774357.1|	serine protease inhibitor (Paragonimus westermani)	-	43	1892347817	386	hypothetical protein AHF37_06697	IPR000215:Serpin family;IPR015557:Leukocyte elastase inhibitor (serpin B1);IPR023796:Serpin domain;IPR036186:Serpin superfamily;IPR042178:Serpin superfamily, domain 1;IPR042185:Serpin superfamily, domain 2;	molecular_function:GO:0004867:serine-type endopeptidase inhibitor activity;molecular_function:GO:0004867:serine-type endopeptidase inhibitor activity|cellular_component:GO:0005615:extracellular space;	K13963:81:SERPINB: serpin B	s/protinh		0	0	0	0	0	0	0	0	0	0	0	0	0	0	12	12	9	14	0	0	0	0	0	0	12	14	0	0	3	-	-	Y		0	0	0
	KAF6774353.1	gi|1892347807|gb|KAF6774353.1|	Unknown product	-	27	1892347807	239	hypothetical protein AHF37_05987	IPR001849:Pleckstrin homology domain;IPR011993:PH-like domain superfamily;	-	K23791:118:PHETA: sesquipedalian	tm		0	0	0	0	0	0	0	0	0	0	0	0	0	0	1	0	0	0	0	0	0	0	0	0	1	0	0	0	0	-	-	-		0	0	0
	KAF6774350.1	gi|1892347795|gb|KAF6774350.1|	UBX domain-containing protein 1	-	22	1892347795	191	hypothetical protein AHF37_05872, partial	IPR001012:UBX domain;IPR029071:Ubiquitin-like domain superfamily;	molecular_function:GO:0005515:protein binding;	K24348:144:UBXN1_4: UBX domain-containing protein 1/4	uk		0	0	0	0	0	0	0	0	0	0	0	0	0	0	0	3	0	0	0	0	0	0	0	0	3	0	0	0	1	-	-	-		0	0	0
	KAF6774347.1	gi|1892347783|gb|KAF6774347.1|	Tegument antigen	-	22	1892347783	188	hypothetical protein AHF37_06508	IPR001372:Dynein light chain, type 1/2;IPR002048:EF-hand domain;IPR011992:EF-hand domain pair;IPR037177:Dynein light chain superfamily;	molecular_function:GO:0005509:calcium ion binding;biological_process:GO:0007017:microtubule-based process|cellular_component:GO:0030286:dynein complex;	-	uc		0	0	0	0	0	0	0	0	0	0	0	0	0	0	9	9	8	6	0	0	0	0	0	0	9	6	0	0	3	-	-	Y		0	0	0
	KAF6774342.1	gi|1892347767|gb|KAF6774342.1|	Putative calcium-binding protein	-	20	1892347767	181	hypothetical protein AHF37_06889	IPR002048:EF-hand domain;IPR011992:EF-hand domain pair;	molecular_function:GO:0005509:calcium ion binding;	K14684:42:SLC25A23S: solute carrier family 25 (mitochondrial phosphate transporter), member 23/24/25/41	uc		0	0	0	0	0	0	0	0	0	0	0	0	0	0	0	4	2	1	0	0	0	0	0	0	6	1	0	0	2	-	-	Y		0	0	0
	KAF6774341.1	gi|1892347764|gb|KAF6774341.1|	Unknown product	-	23	1892347764	207	hypothetical protein AHF37_06290	IPR007110:Immunoglobulin-like domain;	-	-	uk		0	0	0	0	0	0	0	0	0	0	0	0	0	0	3	0	0	1	0	0	0	0	0	0	3	1	0	0	1	-	-	-		0	0	0
	KAF6774340.1	gi|1892347763|gb|KAF6774340.1|	Basement membrane specific heparan sulfate	-	70	1892347763	633	hypothetical protein AHF37_06289, partial	IPR002172:Low-density lipoprotein (LDL) receptor class A repeat;IPR003598:Immunoglobulin subtype 2;IPR003599:Immunoglobulin subtype;IPR007110:Immunoglobulin-like domain;IPR013783:Immunoglobulin-like fold;IPR036055:LDL receptor-like superfamily;IPR036179:Immunoglobulin-like domain superfamily;	molecular_function:GO:0005515:protein binding;	-	extmat		0	0	0	0	0	0	0	0	0	0	0	0	0	0	15	17	11	15	0	0	0	0	0	0	17	15	0	0	3	-	-	Y		0	0	0
	KAF6774339.1	gi|1892347757|gb|KAF6774339.1|	Transmembrane protein SKG6	-	11	1892347757	103	Transmembrane protein SKG6	-	-	-	uc		0	0	0	0	0	0	0	0	0	0	0	0	0	0	2	0	0	0	0	0	0	0	0	0	2	0	0	0	1	-	-	-		0	0	0
	KAF6774316.1	gi|1892347681|gb|KAF6774316.1|	Unknown product	-	81	1892347681	726	hypothetical protein AHF37_07903	-	-	K24024:51:RTKN: rhotekin	uk		0	0	0	0	0	0	0	0	0	0	0	0	0	0	0	0	2	2	0	0	0	0	0	0	2	2	0	0	1	-	-	-		0	0	0
	KAF6774313.1	gi|1892347673|gb|KAF6774313.1|	Actin, alpha skeletal muscle	-	9	1892347673	81	hypothetical protein AHF37_06229	IPR004000:Actin family;IPR043129:ATPase, nucleotide binding domain;	-	K05692:85:ACTB_G1: actin beta/gamma 1	cs		0	0	0	0	0	0	0	0	0	0	0	1	1	0	0	0	0	0	0	0	0	0	1	1	0	0	0	0	0	-	-	-		0	0	0
	KAF6774311.1	gi|1892347665|gb|KAF6774311.1|	Calponin-3	-	33	1892347665	307	hypothetical protein AHF37_06809	IPR000557:Calponin repeat;IPR001715:Calponin homology domain;IPR001997:Calponin/LIMCH1;IPR003096:Smooth muscle protein/calponin;IPR036872:CH domain superfamily;	molecular_function:GO:0003779:actin binding|biological_process:GO:0031032:actomyosin structure organization;molecular_function:GO:0005515:protein binding;	-	cs		0	0	0	0	0	0	0	0	0	0	0	0	0	0	0	0	0	3	0	0	0	0	0	0	0	3	0	0	0	-	-	-		0	0	0
	KAF6774304.1	gi|1892347644|gb|KAF6774304.1|	Putative anion exchange protein	-	33	1892347644	295	hypothetical protein AHF37_06698	IPR003020:Bicarbonate transporter, eukaryotic;IPR011531:Bicarbonate transporter, C-terminal;	molecular_function:GO:0005452:solute:inorganic anion antiporter activity|biological_process:GO:0006820:anion transport|cellular_component:GO:0016020:membrane;biological_process:GO:0006820:anion transport|cellular_component:GO:0016021:integral component of membrane;	K13857:37:SLC4A5, NBC4: solute carrier family 4 (sodium bicarbonate cotransporter), member 5	tr		0	0	0	0	0	0	0	0	0	0	0	0	0	0	1	1	6	2	0	0	0	0	0	0	7	2	0	0	1	-	-	-		0	0	0
	KAF6774287.1	gi|1892347573|gb|KAF6774287.1|	Isoleucine--tRNA ligase, cytoplasmic	-	86	1892347573	742	hypothetical protein AHF37_06677	IPR002300:Aminoacyl-tRNA synthetase, class Ia;IPR002301:Isoleucine-tRNA ligase;IPR009008:Valyl/Leucyl/Isoleucyl-tRNA synthetase, editing domain;IPR009080:Aminoacyl-tRNA synthetase, class Ia, anticodon-binding;IPR014729:Rossmann-like alpha/beta/alpha sandwich fold;	molecular_function:GO:0000166:nucleotide binding|molecular_function:GO:0004812:aminoacyl-tRNA ligase activity|molecular_function:GO:0005524:ATP binding|biological_process:GO:0006418:tRNA aminoacylation for protein translation;molecular_function:GO:0000166:nucleotide binding|molecular_function:GO:0004822:isoleucine-tRNA ligase activity|molecular_function:GO:0005524:ATP binding|biological_process:G…	K01870:1136:IARS, ileS: isoleucyl-tRNA synthetase [EC:6.1.1.5]	tm		0	0	0	0	0	0	0	0	0	0	0	0	0	0	0	0	0	0	0	0	0	0	0	0	0	0	0	0	0	-	-	-		0	0	0
	KAF6774272.1	gi|1892347522|gb|KAF6774272.1|	Ubiquitin-conjugating enzyme E2-22 kDa	-	22	1892347522	199	hypothetical protein AHF37_06108	IPR000608:Ubiquitin-conjugating enzyme E2;IPR009060:UBA-like superfamily;IPR015940:Ubiquitin-associated domain;IPR016135:Ubiquitin-conjugating enzyme/RWD-like;	molecular_function:GO:0005515:protein binding;	K04649:266:HIP2, UBC1: ubiquitin-conjugating enzyme (huntingtin interacting protein 2) [EC:2.3.2.23]	prot		0	0	0	0	0	0	0	0	0	0	0	0	0	0	2	1	3	1	0	0	0	0	0	0	6	1	0	0	2	-	-	Y		0	0	0
	KAF6774248.1	gi|1892347456|gb|KAF6774248.1|	Dipeptidyl peptidase 3	-	82	1892347456	734	hypothetical protein AHF37_06744	IPR005317:Dipeptidyl-peptidase 3;IPR039461:Peptidase family M49;	cellular_component:GO:0005737:cytoplasm|biological_process:GO:0006508:proteolysis|molecular_function:GO:0008239:dipeptidyl-peptidase activity|molecular_function:GO:0070006:metalloaminopeptidase activity;	K01277:736:DPP3: dipeptidyl-peptidase III [EC:3.4.14.4]	pm/protease		0	0	0	0	0	0	0	0	0	0	0	0	0	0	2	5	4	3	0	0	0	0	0	0	9	3	0	0	3	-	-	Y		0	0	0
	KAF6774237.1	gi|1892347426|gb|KAF6774237.1|	Unknown product	-	96	1892347426	865	hypothetical protein AHF37_05698	-	-	-	uk		0	0	0	0	0	0	0	0	0	0	0	0	0	0	0	2	1	2	0	0	0	0	0	0	3	2	0	0	1	-	-	-		0	0	0
	KAF6774218.1	gi|1892347346|gb|KAF6774218.1|	60S ribosomal protein L12	-	18	1892347346	165	hypothetical protein AHF37_06473	IPR000911:Ribosomal protein L11/L12;IPR020783:Ribosomal protein L11, C-terminal;IPR020784:Ribosomal protein L11, N-terminal;IPR036769:Ribosomal protein L11, C-terminal domain superfamily;IPR036796:Ribosomal protein L11/L12, N-terminal domain superfamily;	molecular_function:GO:0003735:structural constituent of ribosome|cellular_component:GO:0005840:ribosome|biological_process:GO:0006412:translation;	K02870:267:RP-L12e, RPL12: large subunit ribosomal protein L12e	ps		0	0	0	0	0	0	0	0	0	0	0	0	0	0	0	0	1	0	0	0	0	0	0	0	1	0	0	0	0	-	-	-		0	0	0
	KAF6774200.1	gi|1892347277|gb|KAF6774200.1|	Ras-related protein Rab-14	-	25	1892347277	227	hypothetical protein AHF37_06501	IPR001806:Small GTPase;IPR005225:Small GTP-binding protein domain;IPR027417:P-loop containing nucleoside triphosphate hydrolase;	molecular_function:GO:0003924:GTPase activity|molecular_function:GO:0005525:GTP binding;molecular_function:GO:0005525:GTP binding;	K07881:321:RAB14: Ras-related protein Rab-14	st		0	0	0	0	0	0	0	0	0	0	0	0	0	0	7	5	7	7	0	0	0	0	0	0	9	7	0	0	3	-	-	Y		0	0	0
	KAF6774198.1	gi|1892347273|gb|KAF6774198.1|	31203	-	28	1892347273	247	hypothetical protein AHF37_06129	-	-	-	uc		0	0	0	0	0	0	0	0	0	0	0	0	0	0	0	0	0	2	0	0	0	0	0	0	0	2	0	0	0	-	-	-		0	0	0
	KAF6774192.1	gi|1892347253|gb|KAF6774192.1|	Ras-related protein Rab-2B	-	18	1892347253	167	hypothetical protein AHF37_06041	IPR001806:Small GTPase;IPR005225:Small GTP-binding protein domain;IPR027417:P-loop containing nucleoside triphosphate hydrolase;	molecular_function:GO:0003924:GTPase activity|molecular_function:GO:0005525:GTP binding;molecular_function:GO:0005525:GTP binding;	K07877:207:RAB2A: Ras-related protein Rab-2A	st		0	0	0	0	0	0	0	0	0	0	0	0	0	0	4	4	4	4	0	0	0	0	0	0	4	4	0	0	3	-	-	Y		0	0	0
	KAF6774180.1	gi|1892347213|gb|KAF6774180.1|	31221	-	25	1892347213	224	hypothetical protein AHF37_05873	IPR008253:Marvel domain;	cellular_component:GO:0016020:membrane;	-	uc		0	0	0	0	0	0	0	0	0	0	0	0	0	0	0	2	2	0	0	0	0	0	0	0	4	0	0	0	2	-	-	Y		0	0	0
[truncated: 539 more rows]
[truncated: 47 more columns]

## Sheet: S1 - Raw data
		Total Spectrum Count
[truncated: 14,907 more rows]

## Sheet: S2 - Protein ESP data
Supplementary Table S2. Excel spreadsheet with the functional annotation, peptides, spectra count and NSAF values of the P. kellicotti E/S products parasite-related-proteins and classification of the matched proteins by BLASTP searches against P. kellicotti and M.ungulatus databases.
[truncated: 918 more rows]

[truncated: 3 more sheets: S2 - Raw data, S3 - Cyst fluid, S3 - Raw data]
